# Supplementary material for: 5-Chloro-2-(4-fluoro­phen­yl)-7-methyl-3-methyl­sulfinyl-1-benzo­furan
Source: Acta Crystallogr Sect E Struct Rep Online. 2013 May 18;69(Pt 6):o920. doi: 10.1107/S1600536813013172 (PMC3685071; doi:10.1107/S1600536813013172)
Supplement: Supplementary file 1 [file e-69-0o920-sup1.cif]

##############################################################################
#                                                                            #
# This CIF contains the data in a paper accepted for publication in          #
# Acta Crystallographica Section E. It conforms to the requirements of       #
# Notes for Authors for Acta Crystallographica Section E, and has been       #
# peer reviewed under the auspices of the IUCr Commission on Journals.       #
#                                                                            #
# Full details of the Crystallographic Information File format               #
# are given in the paper "The Crystallographic Information File (CIF):       #
# a New Standard Archive File for Crystallography" by S. R. Hall, F. H.      #
# Allen and I. D. Brown [Acta Cryst. (1991), A47, 655-685].                  #
#                                                                            #
# The current version of the core CIF dictionary is obtainable from          #
# ftp://ftp.iucr.org/pub/cif_core.dic.                                       #
#                                                                            #
# Software is freely available for graphical display of the structure(s)     #
# in this CIF. For information consult the CIF software page                 #
# http://www.iucr.org/resources/cif/software.                                #
#                                                                            #
# This file may be used for bona fide research purposes within the           #
# scientific community so long as proper attribution is given to the journal # 
# article from which it was obtained.                                        #
#                                                                            #
##############################################################################
data_global
_audit_creation_method     'form.cif (version 2.0)'
_journal_data_validation_number     ?
_journal_date_recd_electronic     2013-05-13
_journal_date_accepted     2013-05-14
_journal_name_full     'Acta Crystallographica, Section E'
_journal_year     2013
_journal_volume     69
_journal_issue      6
_journal_page_first     o920
_journal_page_last     o920
_journal_paper_category     QO
_journal_paper_doi     10.1107/S1600536813013172
_journal_coeditor_code     XU5706
_publ_contact_author_name     'Prof. Uk Lee'
_publ_contact_author_address
;
 Department of Chemistry, Pukyong National University, 599-1 Daeyeon 3-dong
 Nam-gu, Busan 608-737, Republic of Korea
;
_publ_contact_author_email     'uklee@pknu.ac.kr'
_publ_contact_author_fax     '+82-51-629-5583'
_publ_contact_author_phone     '+82-51-629-5596'
_publ_section_title
;
5-Chloro-2-(4-fluorophenyl)-7-methyl-3-methylsulfinyl-1-benzofuran
;
loop_
    _publ_author_name
    _publ_author_address
    'Choi, Hong Dae'
;
 Department of Chemistry, Dongeui University, San 24 Kaya-dong
 Busanjin-gu, Busan 614-714, Republic of Korea
;
    'Seo, Pil Ja'
;
 Department of Chemistry, Dongeui University, San 24 Kaya-dong
 Busanjin-gu, Busan 614-714, Republic of Korea
;
    'Lee, Uk'
;
 Department of Chemistry, Pukyong National University,
 599-1 Daeyeon 3-dong
 Nam-gu, Busan 608-737, Republic of Korea
;
_publ_section_synopsis     .
data_I
_chemical_name_systematic
;
5-Chloro-2-(4-fluorophenyl)-7-methyl-3-methylsulfinyl-1-benzofuran
;
_chemical_name_common     ?
_chemical_formula_moiety     'C16 H12 Cl F O2 S'
_chemical_formula_sum     'C16 H12 Cl F O2 S'
_chemical_formula_iupac     'C16 H12 Cl F O2 S'
_chemical_formula_weight     322.77
_chemical_melting_point_gt     462
_chemical_melting_point_lt     463
_symmetry_cell_setting     triclinic
_symmetry_space_group_name_H-M     'P -1'
_symmetry_space_group_name_Hall     '-P 1'
loop_
    _symmetry_equiv_pos_as_xyz
    'x, y, z'
    '-x, -y, -z'
_cell_length_a     7.5374(3)
_cell_length_b     9.7388(3)
_cell_length_c     10.7979(4)
_cell_angle_alpha     106.902(2)
_cell_angle_beta     90.605(2)
_cell_angle_gamma     110.598(2)
_cell_volume     704.24(4)
_cell_formula_units_Z     2
_cell_measurement_reflns_used     5632
_cell_measurement_theta_min     2.35
_cell_measurement_theta_max     28.35
_cell_measurement_temperature     173(2)
_exptl_crystal_description     'block'
_exptl_crystal_colour     'colourless'
_exptl_crystal_size_max     0.336
_exptl_crystal_size_mid     0.292
_exptl_crystal_size_min     0.17
_exptl_crystal_density_diffrn     1.522
_exptl_crystal_density_meas     ?
_exptl_crystal_density_method     'not measured'
_exptl_crystal_F_000     332
_exptl_absorpt_coefficient_mu     0.431
_exptl_absorpt_correction_type     multi-scan
_exptl_absorpt_process_details     '(<i>SADABS</i>; Bruker, 2009)'
_exptl_absorpt_correction_T_min     0.6687
_exptl_absorpt_correction_T_max     0.7457
_exptl_special_details
;
;
_diffrn_ambient_temperature     173(2)
_diffrn_radiation_type     MoK\a
_diffrn_radiation_wavelength     0.71073
_diffrn_radiation_source     'rotating anode'
_diffrn_radiation_monochromator     'graphite multilayer'
_diffrn_measurement_device_type     'Bruker SMART APEXII CCD'
_diffrn_measurement_method     '\f and \w scans'
_diffrn_detector_area_resol_mean     10.0
_diffrn_reflns_number     13230
_diffrn_reflns_av_R_equivalents     0.0289
_diffrn_reflns_av_sigmaI/netI     0.0245
_diffrn_reflns_theta_min     1.99
_diffrn_reflns_theta_max     28.39
_diffrn_reflns_theta_full     28.39
_diffrn_measured_fraction_theta_max     0.993
_diffrn_measured_fraction_theta_full     0.993
_diffrn_reflns_limit_h_min     -10
_diffrn_reflns_limit_h_max     10
_diffrn_reflns_limit_k_min     -12
_diffrn_reflns_limit_k_max     12
_diffrn_reflns_limit_l_min     -14
_diffrn_reflns_limit_l_max     14
_diffrn_standards_number     0
_diffrn_standards_interval_count     ?
_diffrn_standards_interval_time     ?
_diffrn_standards_decay_%     ?
_refine_special_details
;
 Refinement of F^2^ against ALL reflections.  The weighted R-factor wR and
 goodness of fit S are based on F^2^, conventional R-factors R are based
 on F, with F set to zero for negative F^2^. The threshold expression of
 F^2^ > 2sigma(F^2^) is used only for calculating R-factors(gt) etc. and is
 not relevant to the choice of reflections for refinement.  R-factors based
 on F^2^ are statistically about twice as large as those based on F, and R-
 factors based on ALL data will be even larger.
;
_reflns_number_total     3505
_reflns_number_gt     3025
_reflns_threshold_expression     I>2\s(I)
_refine_ls_structure_factor_coef     Fsqd
_refine_ls_matrix_type     full
_refine_ls_R_factor_all     0.0391
_refine_ls_R_factor_gt     0.0328
_refine_ls_wR_factor_gt     0.0887
_refine_ls_wR_factor_ref     0.0930
_refine_ls_goodness_of_fit_ref     1.044
_refine_ls_restrained_S_all     1.044
_refine_ls_number_reflns     3505
_refine_ls_number_parameters     192
_refine_ls_number_restraints     0
_refine_ls_hydrogen_treatment     constr
_refine_ls_weighting_scheme     calc
_refine_ls_weighting_details
         'calc w=1/[\s^2^(Fo^2^)+(0.0509P)^2^+0.2009P] where P=(Fo^2^+2Fc^2^)/3'
_atom_sites_solution_hydrogens     difmap
_atom_sites_solution_primary     direct
_atom_sites_solution_secondary     difmap
_refine_ls_shift/su_max     0.001
_refine_ls_shift/su_mean     0.000
_refine_diff_density_max     0.384
_refine_diff_density_min     -0.304
_refine_ls_extinction_method     none
_refine_ls_extinction_coef     ?
loop_
    _atom_type_symbol
    _atom_type_description
    _atom_type_scat_dispersion_real
    _atom_type_scat_dispersion_imag
    _atom_type_scat_source
    'C' 'C' 0.0033 0.0016
                         'International Tables Vol C Tables 4.2.6.8 and 6.1.1.4'
    'H' 'H' 0.0000 0.0000
                         'International Tables Vol C Tables 4.2.6.8 and 6.1.1.4'
    'O' 'O' 0.0106 0.0060
                         'International Tables Vol C Tables 4.2.6.8 and 6.1.1.4'
    'F' 'F' 0.0171 0.0103
                         'International Tables Vol C Tables 4.2.6.8 and 6.1.1.4'
    'S' 'S' 0.1246 0.1234
                         'International Tables Vol C Tables 4.2.6.8 and 6.1.1.4'
    'Cl' 'Cl' 0.1484 0.1585
                         'International Tables Vol C Tables 4.2.6.8 and 6.1.1.4'
_computing_data_collection     '<i>APEX2</i> (Bruker, 2009)'
_computing_cell_refinement     '<i>SAINT</i> (Bruker, 2009)'
_computing_data_reduction     '<i>SAINT</i> (Bruker, 2009)'
_computing_structure_solution     '<i>SHELXS97</i> (Sheldrick, 2008)'
_computing_structure_refinement     '<i>SHELXL97</i> (Sheldrick, 2008)'
_computing_molecular_graphics
;
<i>ORTEP-3</i> for windows  (Farrugia, 2012) and
<i>DIAMOND</i> (Brandenburg,
1998)
;
_computing_publication_material     '<i>SHELXL97</i> (Sheldrick, 2008)'
loop_
    _atom_site_type_symbol
    _atom_site_label
    _atom_site_fract_x
    _atom_site_fract_y
    _atom_site_fract_z
    _atom_site_U_iso_or_equiv
    _atom_site_adp_type
    _atom_site_calc_flag
    _atom_site_refinement_flags
    _atom_site_occupancy
    _atom_site_symmetry_multiplicity
    _atom_site_disorder_assembly
    _atom_site_disorder_group
    Cl Cl1 -0.06877(6) 0.24551(4) -0.05566(3) 0.03248(11) Uani d . 1 2 . .
    S S1 0.31257(5) 0.77726(4) 0.43961(3) 0.02701(11) Uani d . 1 2 . .
    F F1 0.57470(16) 0.77811(14) 1.05273(9) 0.0546(3) Uani d . 1 2 . .
    O O1 0.18785(14) 0.36631(11) 0.48724(9) 0.0232(2) Uani d . 1 2 . .
    O O2 0.16474(17) 0.78460(13) 0.35249(12) 0.0385(3) Uani d . 1 2 . .
    C C1 0.25080(19) 0.58204(15) 0.43038(13) 0.0224(3) Uani d . 1 2 . .
    C C2 0.15601(19) 0.45115(15) 0.31599(13) 0.0218(3) Uani d . 1 2 . .
    C C3 0.0986(2) 0.43012(16) 0.18618(13) 0.0243(3) Uani d . 1 2 . .
    H H3 0.1224 0.5150 0.1538 0.029 Uiso calc R 1 2 . .
    C C4 0.0055(2) 0.27967(16) 0.10758(13) 0.0247(3) Uani d . 1 2 . .
    C C5 -0.0335(2) 0.15197(16) 0.15232(13) 0.0248(3) Uani d . 1 2 . .
    H H5 -0.1000 0.0510 0.0939 0.030 Uiso calc R 1 2 . .
    C C6 0.02366(19) 0.17061(15) 0.28075(13) 0.0230(3) Uani d . 1 2 . .
    C C7 0.11853(19) 0.32240(15) 0.35776(13) 0.0213(3) Uani d . 1 2 . .
    C C8 0.26620(19) 0.52538(16) 0.53022(13) 0.0229(3) Uani d . 1 2 . .
    C C9 -0.0088(2) 0.03846(16) 0.33323(15) 0.0297(3) Uani d . 1 2 . .
    H H9A 0.1114 0.0228 0.3428 0.045 Uiso calc R 1 2 . .
    H H9B -0.1042 -0.0555 0.2728 0.045 Uiso calc R 1 2 . .
    H H9C -0.0550 0.0617 0.4185 0.045 Uiso calc R 1 2 . .
    C C10 0.34642(19) 0.59406(16) 0.66751(13) 0.0242(3) Uani d . 1 2 . .
    C C11 0.4761(2) 0.74628(18) 0.71675(15) 0.0308(3) Uani d . 1 2 . .
    H H11 0.5137 0.8072 0.6601 0.037 Uiso calc R 1 2 . .
    C C12 0.5504(2) 0.8094(2) 0.84709(16) 0.0356(3) Uani d . 1 2 . .
    H H12 0.6359 0.9139 0.8813 0.043 Uiso calc R 1 2 . .
    C C13 0.4979(2) 0.7178(2) 0.92584(14) 0.0351(4) Uani d . 1 2 . .
    C C14 0.3715(2) 0.5673(2) 0.88172(15) 0.0343(3) Uani d . 1 2 . .
    H H14 0.3382 0.5069 0.9390 0.041 Uiso calc R 1 2 . .
    C C15 0.2938(2) 0.50556(18) 0.75203(14) 0.0275(3) Uani d . 1 2 . .
    H H15 0.2040 0.4023 0.7201 0.033 Uiso calc R 1 2 . .
    C C16 0.5173(2) 0.79549(19) 0.35447(18) 0.0394(4) Uani d . 1 2 . .
    H H16A 0.4814 0.7153 0.2691 0.059 Uiso calc R 1 2 . .
    H H16B 0.6164 0.7836 0.4052 0.059 Uiso calc R 1 2 . .
    H H16C 0.5665 0.8976 0.3424 0.059 Uiso calc R 1 2 . .
loop_
    _atom_site_aniso_label
    _atom_site_aniso_U_11
    _atom_site_aniso_U_22
    _atom_site_aniso_U_33
    _atom_site_aniso_U_12
    _atom_site_aniso_U_13
    _atom_site_aniso_U_23
    Cl1 0.0459(2) 0.0299(2) 0.01946(17) 0.01465(16) -0.00394(14) 0.00412(14)
    S1 0.0368(2) 0.01850(17) 0.02544(19) 0.01193(14) 0.00111(14) 0.00443(14)
    F1 0.0573(7) 0.0654(8) 0.0226(5) 0.0083(6) -0.0117(5) 0.0057(5)
    O1 0.0287(5) 0.0202(5) 0.0203(5) 0.0094(4) -0.0008(4) 0.0055(4)
    O2 0.0474(7) 0.0327(6) 0.0430(7) 0.0214(5) -0.0013(5) 0.0151(5)
    C1 0.0264(6) 0.0189(6) 0.0216(6) 0.0099(5) 0.0005(5) 0.0041(5)
    C2 0.0237(6) 0.0194(6) 0.0227(6) 0.0094(5) 0.0014(5) 0.0056(5)
    C3 0.0309(7) 0.0220(7) 0.0220(6) 0.0120(6) 0.0015(5) 0.0074(5)
    C4 0.0295(7) 0.0265(7) 0.0193(6) 0.0131(6) 0.0005(5) 0.0056(5)
    C5 0.0268(7) 0.0200(6) 0.0245(7) 0.0086(5) 0.0001(5) 0.0030(5)
    C6 0.0248(6) 0.0204(6) 0.0254(7) 0.0104(5) 0.0038(5) 0.0071(5)
    C7 0.0241(6) 0.0220(6) 0.0193(6) 0.0106(5) 0.0008(5) 0.0062(5)
    C8 0.0233(6) 0.0211(6) 0.0236(6) 0.0092(5) 0.0015(5) 0.0046(5)
    C9 0.0391(8) 0.0206(7) 0.0304(7) 0.0110(6) 0.0050(6) 0.0094(6)
    C10 0.0232(6) 0.0284(7) 0.0214(6) 0.0125(5) 0.0009(5) 0.0051(5)
    C11 0.0301(7) 0.0312(8) 0.0261(7) 0.0066(6) -0.0005(6) 0.0078(6)
    C12 0.0315(8) 0.0346(8) 0.0293(8) 0.0058(6) -0.0039(6) 0.0018(7)
    C13 0.0325(8) 0.0472(10) 0.0194(7) 0.0135(7) -0.0043(6) 0.0035(6)
    C14 0.0362(8) 0.0429(9) 0.0261(7) 0.0151(7) 0.0017(6) 0.0136(7)
    C15 0.0287(7) 0.0293(7) 0.0250(7) 0.0120(6) 0.0014(5) 0.0078(6)
    C16 0.0399(9) 0.0303(8) 0.0474(10) 0.0098(7) 0.0114(7) 0.0153(7)
_geom_special_details
;
 All esds (except the esd in the dihedral angle between two l.s. planes)
 are estimated using the full covariance matrix.  The cell esds are taken
 into account individually in the estimation of esds in distances, angles
 and torsion angles; correlations between esds in cell parameters are only
 used when they are defined by crystal symmetry.  An approximate (isotropic)
 treatment of cell esds is used for estimating esds involving l.s. planes.
;
loop_
    _geom_bond_atom_site_label_1
    _geom_bond_atom_site_label_2
    _geom_bond_site_symmetry_2
    _geom_bond_distance
    _geom_bond_publ_flag
    Cl1 C4 . 1.7432(14) ?
    Cl1 O2 2_565 3.1839(12) ?
    S1 O2 . 1.4848(11) ?
    S1 C1 . 1.7628(13) ?
    S1 C16 . 1.7863(17) ?
    F1 C13 . 1.3541(17) ?
    O1 C7 . 1.3749(15) ?
    O1 C8 . 1.3771(16) ?
    C1 C8 . 1.3669(18) ?
    C1 C2 . 1.4443(19) ?
    C2 C7 . 1.3920(18) ?
    C2 C3 . 1.3971(18) ?
    C3 C4 . 1.379(2) ?
    C3 H3 . 0.9500 ?
    C4 C5 . 1.4004(19) ?
    C5 C6 . 1.3884(19) ?
    C5 H5 . 0.9500 ?
    C6 C7 . 1.3845(19) ?
    C6 C9 . 1.4975(18) ?
    C8 C10 . 1.4597(19) ?
    C9 H9A . 0.9800 ?
    C9 H9B . 0.9800 ?
    C9 H9C . 0.9800 ?
    C10 C11 . 1.395(2) ?
    C10 C15 . 1.399(2) ?
    C11 C12 . 1.382(2) ?
    C11 H11 . 0.9500 ?
    C12 C13 . 1.370(2) ?
    C12 H12 . 0.9500 ?
    C13 C14 . 1.373(2) ?
    C14 C15 . 1.382(2) ?
    C14 H14 . 0.9500 ?
    C15 H15 . 0.9500 ?
    C16 H16A . 0.9800 ?
    C16 H16B . 0.9800 ?
    C16 H16C . 0.9800 ?
loop_
    _geom_angle_atom_site_label_1
    _geom_angle_atom_site_label_2
    _geom_angle_atom_site_label_3
    _geom_angle_site_symmetry_1
    _geom_angle_site_symmetry_3
    _geom_angle
    _geom_angle_publ_flag
    C4 Cl1 O2 . 2_565 173.77(6) ?
    O2 S1 C1 . . 107.35(7) ?
    O2 S1 C16 . . 106.18(8) ?
    C1 S1 C16 . . 97.46(7) ?
    C7 O1 C8 . . 106.81(10) ?
    C8 C1 C2 . . 107.29(12) ?
    C8 C1 S1 . . 127.30(11) ?
    C2 C1 S1 . . 125.16(10) ?
    C7 C2 C3 . . 119.26(12) ?
    C7 C2 C1 . . 104.92(12) ?
    C3 C2 C1 . . 135.81(12) ?
    C4 C3 C2 . . 116.44(12) ?
    C4 C3 H3 . . 121.8 ?
    C2 C3 H3 . . 121.8 ?
    C3 C4 C5 . . 123.30(13) ?
    C3 C4 Cl1 . . 118.71(10) ?
    C5 C4 Cl1 . . 117.99(11) ?
    C6 C5 C4 . . 121.04(13) ?
    C6 C5 H5 . . 119.5 ?
    C4 C5 H5 . . 119.5 ?
    C7 C6 C5 . . 114.78(12) ?
    C7 C6 C9 . . 121.71(12) ?
    C5 C6 C9 . . 123.49(13) ?
    O1 C7 C6 . . 124.18(11) ?
    O1 C7 C2 . . 110.65(12) ?
    C6 C7 C2 . . 125.16(12) ?
    C1 C8 O1 . . 110.30(12) ?
    C1 C8 C10 . . 134.92(13) ?
    O1 C8 C10 . . 114.78(11) ?
    C6 C9 H9A . . 109.5 ?
    C6 C9 H9B . . 109.5 ?
    H9A C9 H9B . . 109.5 ?
    C6 C9 H9C . . 109.5 ?
    H9A C9 H9C . . 109.5 ?
    H9B C9 H9C . . 109.5 ?
    C11 C10 C15 . . 118.93(13) ?
    C11 C10 C8 . . 121.50(13) ?
    C15 C10 C8 . . 119.56(13) ?
    C12 C11 C10 . . 120.69(14) ?
    C12 C11 H11 . . 119.7 ?
    C10 C11 H11 . . 119.7 ?
    C13 C12 C11 . . 118.45(15) ?
    C13 C12 H12 . . 120.8 ?
    C11 C12 H12 . . 120.8 ?
    F1 C13 C12 . . 118.53(15) ?
    F1 C13 C14 . . 118.54(15) ?
    C12 C13 C14 . . 122.93(14) ?
    C13 C14 C15 . . 118.52(14) ?
    C13 C14 H14 . . 120.7 ?
    C15 C14 H14 . . 120.7 ?
    C14 C15 C10 . . 120.46(14) ?
    C14 C15 H15 . . 119.8 ?
    C10 C15 H15 . . 119.8 ?
    S1 C16 H16A . . 109.5 ?
    S1 C16 H16B . . 109.5 ?
    H16A C16 H16B . . 109.5 ?
    S1 C16 H16C . . 109.5 ?
    H16A C16 H16C . . 109.5 ?
    H16B C16 H16C . . 109.5 ?
loop_
    _geom_torsion_atom_site_label_1
    _geom_torsion_atom_site_label_2
    _geom_torsion_atom_site_label_3
    _geom_torsion_atom_site_label_4
    _geom_torsion_site_symmetry_1
    _geom_torsion_site_symmetry_2
    _geom_torsion_site_symmetry_3
    _geom_torsion_site_symmetry_4
    _geom_torsion
    _geom_torsion_publ_flag
    O2 S1 C1 C8 . . . . -140.84(13) ?
    C16 S1 C1 C8 . . . . 109.57(14) ?
    O2 S1 C1 C2 . . . . 32.66(14) ?
    C16 S1 C1 C2 . . . . -76.94(13) ?
    C8 C1 C2 C7 . . . . 0.79(15) ?
    S1 C1 C2 C7 . . . . -173.79(10) ?
    C8 C1 C2 C3 . . . . 179.96(15) ?
    S1 C1 C2 C3 . . . . 5.4(2) ?
    C7 C2 C3 C4 . . . . 0.47(19) ?
    C1 C2 C3 C4 . . . . -178.61(15) ?
    C2 C3 C4 C5 . . . . 0.6(2) ?
    C2 C3 C4 Cl1 . . . . -179.68(10) ?
    C3 C4 C5 C6 . . . . -1.1(2) ?
    Cl1 C4 C5 C6 . . . . 179.22(10) ?
    C4 C5 C6 C7 . . . . 0.36(19) ?
    C4 C5 C6 C9 . . . . -178.16(13) ?
    C8 O1 C7 C6 . . . . -178.00(13) ?
    C8 O1 C7 C2 . . . . 1.63(14) ?
    C5 C6 C7 O1 . . . . -179.67(12) ?
    C9 C6 C7 O1 . . . . -1.1(2) ?
    C5 C6 C7 C2 . . . . 0.8(2) ?
    C9 C6 C7 C2 . . . . 179.31(13) ?
    C3 C2 C7 O1 . . . . 179.17(11) ?
    C1 C2 C7 O1 . . . . -1.49(15) ?
    C3 C2 C7 C6 . . . . -1.2(2) ?
    C1 C2 C7 C6 . . . . 178.13(13) ?
    C2 C1 C8 O1 . . . . 0.18(15) ?
    S1 C1 C8 O1 . . . . 174.61(10) ?
    C2 C1 C8 C10 . . . . 179.48(14) ?
    S1 C1 C8 C10 . . . . -6.1(2) ?
    C7 O1 C8 C1 . . . . -1.10(14) ?
    C7 O1 C8 C10 . . . . 179.45(11) ?
    C1 C8 C10 C11 . . . . -17.7(2) ?
    O1 C8 C10 C11 . . . . 161.60(13) ?
    C1 C8 C10 C15 . . . . 162.80(15) ?
    O1 C8 C10 C15 . . . . -17.93(18) ?
    C15 C10 C11 C12 . . . . -0.5(2) ?
    C8 C10 C11 C12 . . . . 179.93(14) ?
    C10 C11 C12 C13 . . . . 1.8(2) ?
    C11 C12 C13 F1 . . . . 178.17(15) ?
    C11 C12 C13 C14 . . . . -1.5(3) ?
    F1 C13 C14 C15 . . . . -179.72(14) ?
    C12 C13 C14 C15 . . . . 0.0(2) ?
    C13 C14 C15 C10 . . . . 1.3(2) ?
    C11 C10 C15 C14 . . . . -1.0(2) ?
    C8 C10 C15 C14 . . . . 178.50(13) ?
loop_
    _geom_hbond_atom_site_label_D
    _geom_hbond_atom_site_label_H
    _geom_hbond_atom_site_label_A
    _geom_hbond_site_symmetry_A
    _geom_hbond_distance_DH
    _geom_hbond_distance_HA
    _geom_hbond_distance_DA
    _geom_hbond_angle_DHA
    C9 H9A O2 1_545 0.98 2.52 3.2305(17) 129.3
_iucr_refine_instructions_details
;
TITL 1183 IN P-1
CELL  0.71073  7.53740  9.73880 10.79790 106.90200 90.60500 110.59800
ZERR 2  0.00030  0.00030  0.00040  0.00200  0.00200  0.00200
LATT 1
SFAC C H O F S CL
UNIT 32 24 4 2 2 2
TEMP -100
PLAN 30
FMAP 2
L.S. 15
BOND $H
MPLA 9 C1 C2 C3 C4 C5 C6 C7 O1 C8
MPLA 6 C10 C11 C12 C13 C14 C15
EQIV $1 X, -1+Y, Z
EQIV $2 -X, 1-Y, -Z
HTAB C9 O2_$1
CONF
ACTA
BIND CL1 O2_$2
WGHT    0.050900    0.200900
FVAR       0.23165
CL1   6   -0.068774    0.245508   -0.055665    11.00000    0.04591    0.02988 =
         0.01946    0.00412   -0.00394    0.01465
S1    5    0.312574    0.777259    0.439614    11.00000    0.03675    0.01850 =
         0.02544    0.00443    0.00111    0.01193
F1    4    0.574699    0.778106    1.052730    11.00000    0.05731    0.06539 =
         0.02262    0.00565   -0.01168    0.00826
O1    3    0.187846    0.366312    0.487243    11.00000    0.02868    0.02018 =
         0.02030    0.00546   -0.00080    0.00940
O2    3    0.164739    0.784599    0.352491    11.00000    0.04744    0.03266 =
         0.04296    0.01515   -0.00131    0.02141
C1    1    0.250799    0.582035    0.430381    11.00000    0.02637    0.01886 =
         0.02160    0.00405    0.00054    0.00986
C2    1    0.156005    0.451150    0.315990    11.00000    0.02368    0.01941 =
         0.02271    0.00563    0.00143    0.00941
C3    1    0.098570    0.430122    0.186185    11.00000    0.03094    0.02196 =
         0.02203    0.00741    0.00149    0.01195
AFIX  43
H3    2    0.122358    0.514987    0.153809    11.00000   -1.20000
AFIX   0
C4    1    0.005540    0.279667    0.107584    11.00000    0.02955    0.02646 =
         0.01930    0.00559    0.00047    0.01305
C5    1   -0.033454    0.151974    0.152315    11.00000    0.02682    0.02003 =
         0.02453    0.00298    0.00015    0.00860
AFIX  43
H5    2   -0.100043    0.051000    0.093852    11.00000   -1.20000
AFIX   0
C6    1    0.023665    0.170612    0.280753    11.00000    0.02478    0.02038 =
         0.02544    0.00706    0.00377    0.01039
C7    1    0.118529    0.322400    0.357756    11.00000    0.02406    0.02205 =
         0.01934    0.00615    0.00080    0.01062
C8    1    0.266199    0.525378    0.530216    11.00000    0.02332    0.02107 =
         0.02356    0.00463    0.00148    0.00923
C9    1   -0.008830    0.038463    0.333231    11.00000    0.03909    0.02059 =
         0.03037    0.00939    0.00499    0.01101
AFIX 137
H9A   2    0.111438    0.022784    0.342820    11.00000   -1.50000
H9B   2   -0.104154   -0.055545    0.272763    11.00000   -1.50000
H9C   2   -0.055038    0.061671    0.418452    11.00000   -1.50000
AFIX   0
C10   1    0.346424    0.594060    0.667514    11.00000    0.02321    0.02843 =
         0.02142    0.00510    0.00092    0.01251
C11   1    0.476097    0.746284    0.716749    11.00000    0.03008    0.03119 =
         0.02611    0.00780   -0.00055    0.00663
AFIX  43
H11   2    0.513693    0.807170    0.660095    11.00000   -1.20000
AFIX   0
C12   1    0.550421    0.809414    0.847086    11.00000    0.03148    0.03460 =
         0.02928    0.00183   -0.00387    0.00577
AFIX  43
H12   2    0.635941    0.913921    0.881251    11.00000   -1.20000
AFIX   0
C13   1    0.497891    0.717778    0.925837    11.00000    0.03249    0.04724 =
         0.01939    0.00349   -0.00434    0.01351
C14   1    0.371523    0.567309    0.881720    11.00000    0.03616    0.04289 =
         0.02608    0.01363    0.00166    0.01513
AFIX  43
H14   2    0.338218    0.506947    0.939029    11.00000   -1.20000
AFIX   0
C15   1    0.293792    0.505558    0.752025    11.00000    0.02871    0.02929 =
         0.02500    0.00778    0.00137    0.01197
AFIX  43
H15   2    0.204018    0.402316    0.720066    11.00000   -1.20000
AFIX   0
C16   1    0.517330    0.795486    0.354469    11.00000    0.03987    0.03031 =
         0.04739    0.01525    0.01144    0.00980
AFIX 137
H16A  2    0.481448    0.715259    0.269113    11.00000   -1.50000
H16B  2    0.616414    0.783617    0.405222    11.00000   -1.50000
H16C  2    0.566461    0.897582    0.342359    11.00000   -1.50000
HKLF 4
REM  1183 IN P-1
REM R1 =  0.0328 for   3025 Fo > 4sig(Fo)  and  0.0391 for all   3505 data
REM    192 parameters refined using      0 restraints
END
WGHT      0.0509      0.2009
REM Highest difference peak  0.384,  deepest hole -0.304,  1-sigma level  0.058
Q1    1   0.2705  0.7548  0.3636  11.00000  0.05    0.38
Q2    1   0.4236  0.7945  0.4049  11.00000  0.05    0.35
Q3    1  -0.0005  0.1039  0.3025  11.00000  0.05    0.30
Q4    1   0.3184  0.5636  0.6013  11.00000  0.05    0.27
Q5    1  -0.0136  0.1600  0.2198  11.00000  0.05    0.27
Q6    1   0.3118  0.5450  0.7028  11.00000  0.05    0.25
Q7    1   0.1353  0.3868  0.3370  11.00000  0.05    0.25
Q8    1  -0.0233  0.2235  0.1340  11.00000  0.05    0.25
Q9    1   0.3352  0.8234  0.5350  11.00000  0.05    0.23
Q10   1   0.2951  0.6745  0.4403  11.00000  0.05    0.22
Q11   1   0.3139  0.5511  0.8249  11.00000  0.05    0.22
Q12   1  -0.0194  0.2600  0.0245  11.00000  0.05    0.21
Q13   1   0.2724  0.5623  0.4834  11.00000  0.05    0.21
Q14   1   0.1154  0.4443  0.2581  11.00000  0.05    0.21
Q15   1  -0.2079  0.2080 -0.0583  11.00000  0.05    0.20
Q16   1   0.0580  0.2647 -0.0799  11.00000  0.05    0.19
Q17   1   0.5069  0.7574  0.8827  11.00000  0.05    0.18
Q18   1   0.0597  0.2425  0.3200  11.00000  0.05    0.17
Q19   1   0.1880  0.5202  0.3692  11.00000  0.05    0.17
Q20   1   0.0953  0.3557  0.1392  11.00000  0.05    0.16
Q21   1   0.3530  0.4582  0.2419  11.00000  0.05    0.16
Q22   1   0.3767  0.6752  0.7034  11.00000  0.05    0.16
Q23   1  -0.0153 -0.0424  0.2856  11.00000  0.05    0.16
Q24   1   0.0098  0.3530  0.1595  11.00000  0.05    0.16
Q25   1   0.4761  0.7927  0.8003  11.00000  0.05    0.16
Q26   1   0.0717  0.5075  0.6711  11.00000  0.05    0.15
Q27   1   0.0169  0.0578  0.4052  11.00000  0.05    0.15
Q28   1   0.1842  0.4594  0.7464  11.00000  0.05    0.15
Q29   1   0.1523  0.5562  0.7622  11.00000  0.05    0.15
Q30   1   0.4929  0.8975  0.3260  11.00000  0.05    0.15
;
