# Supplementary material for: 5-Chloro-2-(4-fluoro­phen­yl)-7-methyl-3-methyl­sulfinyl-1-benzo­furan
Source: Acta Crystallogr Sect E Struct Rep Online. 2013 May 18;69(Pt 6):o920. doi: 10.1107/S1600536813013172 (PMC3685071; doi:10.1107/S1600536813013172)
Supplement: Supplementary file 2 [file e-69-0o920-Isup2.hkl]

# 
# h,k,l, Fc-squared, Fo-squared, sigma(Fo-squared) and status flag 
# 
data_I
_shelx_title ' 1183 IN P-1' 
_shelx_refln_list_code          4 
_shelx_F_calc_maximum      144.83 
_exptl_crystal_F_000       332.00 
_reflns_d_resolution_high  0.7475 
 
loop_ 
 _symmetry_equiv_pos_as_xyz 
 'x, y, z' 
 '-x, -y, -z' 
 
_cell_length_a     7.5374 
_cell_length_b     9.7388 
_cell_length_c    10.7979 
_cell_angle_alpha 106.902 
_cell_angle_beta   90.605 
_cell_angle_gamma 110.598 
 
_shelx_F_squared_multiplier     1.000 
 
loop_ 
 _refln_index_h 
 _refln_index_k 
 _refln_index_l 
 _refln_F_squared_calc 
 _refln_F_squared_meas 
 _refln_F_squared_sigma 
 _refln_observed_status 
   1   0   0      413.61      449.86      5.25 o 
   2   0   0     1134.50     1196.09     12.70 o 
   3   0   0       73.67       79.96      1.51 o 
   4   0   0       90.96      114.60      2.09 o 
   5   0   0      208.99      204.03      3.64 o 
   6   0   0      124.17      126.97      2.53 o 
   7   0   0        4.24        6.31      0.97 o 
   8   0   0        7.34       11.03      4.66 o 
   9   0   0        1.02        0.75      1.68 o 
  -9   1   0       31.87       36.52      4.10 o 
  -8   1   0        5.41        4.51      2.05 o 
  -7   1   0       34.33       31.47      1.62 o 
  -6   1   0        0.60        0.09      0.46 o 
  -5   1   0       58.19       64.60      1.58 o 
  -4   1   0     1127.14     1058.53     12.56 o 
  -3   1   0      321.22      337.30      5.39 o 
  -2   1   0     2688.38     2872.86     34.81 o 
  -1   1   0      536.75      597.18      6.29 o 
   0   1   0     1967.72     2022.95     98.71 o 
   1   1   0     1558.13     1620.45     18.49 o 
   2   1   0     2260.13     2303.17     26.32 o 
   3   1   0        1.74        0.92      0.33 o 
   4   1   0     2140.59     2157.82     24.61 o 
   5   1   0       28.56       33.70      1.44 o 
   6   1   0       20.93       19.65      1.30 o 
   7   1   0       61.67       65.20      2.71 o 
   8   1   0       19.71       15.38      2.17 o 
   9   1   0        0.01       -1.49      1.68 o 
  -9   2   0       24.61       22.36      2.68 o 
  -8   2   0       63.70       66.86      3.15 o 
  -7   2   0        0.04        0.19      0.47 o 
  -6   2   0       41.77       41.26      1.92 o 
  -5   2   0      514.95      500.45      7.28 o 
  -4   2   0      102.49      111.50      2.01 o 
  -3   2   0      141.90      151.43      2.25 o 
  -2   2   0    12766.21    11480.34    145.29 o 
  -1   2   0       14.99       12.42      0.52 o 
   0   2   0     5897.08     5483.65    112.30 o 
   1   2   0      553.19      579.92      6.38 o 
   2   2   0       17.30       24.11      0.87 o 
   3   2   0       23.08       32.12      1.24 o 
   4   2   0       15.77       25.00      1.19 o 
   5   2   0        7.35        6.76      0.88 o 
   6   2   0       38.22       36.91      2.03 o 
   7   2   0       55.24       51.85      2.72 o 
   8   2   0       92.69       93.95      5.87 o 
  -9   3   0       49.88       53.19      4.01 o 
  -8   3   0       20.41       20.74      1.40 o 
  -7   3   0       23.61       26.93      1.53 o 
  -6   3   0       27.17       30.84      1.22 o 
  -5   3   0       10.03       11.85      1.89 o 
  -4   3   0      134.56      105.92      2.37 o 
  -3   3   0       44.36       43.93      1.34 o 
  -2   3   0     2639.54     2847.54     31.52 o 
  -1   3   0     1879.20     1978.90     26.69 o 
   0   3   0     1963.80     2172.96     28.15 o 
   1   3   0       25.81       14.50      0.64 o 
   2   3   0      893.54      995.19     13.07 o 
   3   3   0      286.97      311.38      4.95 o 
   4   3   0      320.01      304.65      6.09 o 
   5   3   0       89.08       87.40      2.97 o 
   6   3   0       17.48       22.86      1.71 o 
   7   3   0      149.45      160.37      5.56 o 
   8   3   0       25.04       25.43      2.78 o 
 -10   4   0       16.05       16.88      2.68 o 
  -9   4   0       25.13       28.17      4.40 o 
  -8   4   0       37.87       37.21      1.85 o 
  -7   4   0        6.28        5.34      0.89 o 
  -6   4   0        2.68        1.49      0.58 o 
  -5   4   0     1422.89     1349.29     15.91 o 
  -4   4   0      763.72      811.96     11.85 o 
  -3   4   0       83.14      104.60      1.74 o 
  -2   4   0      120.55      121.13      1.98 o 
  -1   4   0      561.02      646.54      9.30 o 
   0   4   0     3037.54     3075.19     34.22 o 
   1   4   0      767.93      866.42     10.19 o 
   2   4   0      253.42      275.03      5.24 o 
   3   4   0      425.91      427.77      7.68 o 
   4   4   0       57.35       54.96      2.21 o 
   5   4   0       71.89       69.00      4.12 o 
   6   4   0        0.54        0.61      0.91 o 
   7   4   0       11.93       10.72      1.75 o 
 -10   5   0        0.03       -1.37      1.37 o 
  -9   5   0       29.81       33.21      2.14 o 
  -8   5   0       29.57       31.42      1.69 o 
  -7   5   0      103.27      102.02      2.89 o 
  -6   5   0       30.27       27.33      1.13 o 
  -5   5   0       24.13       25.76      1.45 o 
  -4   5   0      637.25      651.32      7.96 o 
  -3   5   0        0.79        1.34      0.35 o 
  -2   5   0       69.12       59.28      1.36 o 
  -1   5   0     1658.71     1788.68     24.57 o 
   0   5   0     1317.26     1410.31     16.17 o 
   1   5   0      336.57      358.01      5.37 o 
   2   5   0        0.56        0.29      0.83 o 
   3   5   0       17.18       11.56      1.17 o 
   4   5   0       73.52       76.41      2.76 o 
   5   5   0       22.24       22.37      2.02 o 
   6   5   0        6.91        8.03      1.51 o 
   7   5   0        1.75        2.26      1.36 o 
 -10   6   0        5.41        9.97      1.64 o 
  -9   6   0       21.17       25.22      1.90 o 
  -8   6   0        9.89       11.70      1.56 o 
  -7   6   0       60.64       55.24      2.90 o 
  -6   6   0      104.47      114.54      3.29 o 
  -5   6   0      725.13      723.01      9.91 o 
  -4   6   0      102.83       98.96      2.01 o 
  -3   6   0       20.29       22.35      1.03 o 
  -2   6   0      111.60      120.15      2.31 o 
  -1   6   0       52.32       38.89      1.29 o 
   0   6   0      568.87      596.42      7.43 o 
   1   6   0       88.52       73.94      1.82 o 
   2   6   0        5.90        5.74      0.92 o 
   3   6   0       21.69       23.25      1.56 o 
   4   6   0      232.53      210.30      5.15 o 
   5   6   0        4.05        2.01      1.04 o 
   6   6   0        1.27        3.88      2.04 o 
  -9   7   0        7.34        3.12      1.35 o 
  -8   7   0      113.98      106.76      4.83 o 
  -7   7   0        0.00        4.66      2.61 o 
  -6   7   0       74.92       73.49      2.04 o 
  -5   7   0      165.03      155.31      2.90 o 
  -4   7   0      249.22      243.93      4.84 o 
  -3   7   0      373.70      392.19      6.53 o 
  -2   7   0      639.23      646.05      9.88 o 
  -1   7   0      520.20      483.83      7.70 o 
   0   7   0      200.89      209.98      5.83 o 
   1   7   0        0.94        1.21      1.00 o 
   2   7   0       37.48       29.48      2.24 o 
   3   7   0      119.47      101.01      4.18 o 
   4   7   0       23.62       25.45      2.79 o 
   5   7   0       13.75        7.81      2.30 o 
  -9   8   0      167.57      165.23      6.26 o 
  -8   8   0       71.08       75.31      4.29 o 
  -7   8   0        1.31        0.31      0.91 o 
  -6   8   0      110.68      110.20      3.85 o 
  -5   8   0       60.89       62.18      2.05 o 
  -4   8   0      391.43      394.87      7.50 o 
  -3   8   0        3.05        4.90      0.91 o 
  -2   8   0       17.06       16.88      1.32 o 
  -1   8   0      143.25      151.84      4.45 o 
   0   8   0       19.23       20.75      2.56 o 
   1   8   0       11.94       10.60      1.65 o 
   2   8   0        0.93        1.31      1.32 o 
   3   8   0       65.36       61.13      3.54 o 
   4   8   0       33.86       26.28      6.99 o 
  -9   9   0        0.01        1.08      1.58 o 
  -8   9   0       39.22       35.45      3.45 o 
  -7   9   0        0.01       -0.22      1.02 o 
  -6   9   0       12.18       13.71      1.61 o 
  -5   9   0      800.92      804.82     14.51 o 
  -4   9   0      813.62      805.70     12.51 o 
  -3   9   0      324.48      314.34      5.85 o 
  -2   9   0      328.95      344.45      7.37 o 
  -1   9   0       34.56       36.70      2.16 o 
   0   9   0       88.03      109.07      9.06 o 
   1   9   0        7.43        3.22      1.64 o 
   2   9   0       17.59       21.30      2.46 o 
   3   9   0       42.20       41.60      3.95 o 
  -8  10   0        0.10       -0.15      1.20 o 
  -7  10   0       82.79       83.13      4.16 o 
  -6  10   0        0.20       -0.50      0.87 o 
  -5  10   0        0.14       -0.77      1.53 o 
  -4  10   0       28.98       32.17      1.72 o 
  -3  10   0       11.91        9.46      1.42 o 
  -2  10   0       16.19       15.65      1.34 o 
  -1  10   0      615.53      653.45     16.86 o 
   0  10   0       33.00       49.01      3.56 o 
   1  10   0        9.46        7.76      3.32 o 
   2  10   0       90.31       98.00      5.91 o 
  -7  11   0        0.00        0.41      1.20 o 
  -6  11   0       45.87       47.28      3.13 o 
  -5  11   0      400.11      396.12     13.02 o 
  -4  11   0        8.54       13.00      2.98 o 
  -3  11   0       23.26       25.49      1.99 o 
  -2  11   0       72.00       71.58      3.68 o 
  -1  11   0        1.29        3.82      2.80 o 
   0  11   0       82.53       67.08      4.74 o 
   1  11   0        5.75        6.54      2.41 o 
  -6  12   0      185.56      205.36      9.13 o 
  -5  12   0       14.01       14.95      2.03 o 
  -4  12   0       54.25       65.57      3.65 o 
  -3  12   0        6.88        8.11      2.30 o 
  -2  12   0       11.80       13.12      2.68 o 
   1 -12   1        0.10        0.82      2.04 o 
   2 -12   1       16.20       15.40      2.76 o 
   3 -12   1       25.75       33.05      2.30 o 
   4 -12   1       54.89       48.58      2.68 o 
   5 -12   1       18.82       19.19      2.80 o 
   6 -12   1       19.60       21.07      3.54 o 
  -1 -11   1       68.67       63.22      4.87 o 
   0 -11   1        6.09        6.43      2.24 o 
   1 -11   1        8.49        8.48      2.37 o 
   2 -11   1       13.65       14.63      4.47 o 
   3 -11   1      234.04      240.19      6.14 o 
   4 -11   1      184.11      197.06      5.32 o 
   5 -11   1       20.45       21.22      1.80 o 
   6 -11   1        0.25        0.33      1.02 o 
   7 -11   1       13.39       12.70      2.05 o 
  -2 -10   1        0.60        0.07      1.78 o 
  -1 -10   1      142.31      137.31      6.51 o 
   0 -10   1      180.67      173.10      7.10 o 
   1 -10   1       84.63       83.30      5.62 o 
   2 -10   1       23.19       27.41      2.82 o 
   3 -10   1      188.21      193.27      4.28 o 
   4 -10   1        0.80        0.37      0.67 o 
   5 -10   1        2.64        2.09      0.81 o 
   6 -10   1       10.51       10.06      1.72 o 
   7 -10   1      112.09      112.21      4.84 o 
   8 -10   1       35.26       37.27      3.03 o 
  -4  -9   1       60.08       63.17      6.71 o 
  -3  -9   1        0.41       -1.04      1.56 o 
  -2  -9   1      159.95      161.83      7.03 o 
  -1  -9   1      239.64      234.06      7.29 o 
   0  -9   1       80.70       85.12      3.64 o 
   1  -9   1      304.50      307.61      6.08 o 
   2  -9   1       82.78       77.99      2.35 o 
   3  -9   1      214.62      218.06      4.44 o 
   4  -9   1        6.40       10.40      1.26 o 
   5  -9   1      191.78      195.72      4.26 o 
   6  -9   1       37.26       36.38      2.80 o 
   7  -9   1       69.30       61.60      3.40 o 
   8  -9   1       27.22       26.64      2.48 o 
   9  -9   1        1.52        2.77      1.39 o 
  -4  -8   1       87.21       90.56      5.38 o 
  -3  -8   1       19.15       19.62      3.06 o 
  -2  -8   1       11.38        8.43      2.23 o 
  -1  -8   1      233.89      234.30      6.41 o 
   0  -8   1      461.69      467.89      9.43 o 
   1  -8   1      138.24      127.51      2.72 o 
   2  -8   1     1169.34     1178.01     17.13 o 
   3  -8   1      320.33      334.61      5.88 o 
   4  -8   1       41.47       39.65      1.58 o 
   5  -8   1        0.66        0.32      0.61 o 
   6  -8   1        8.65        6.66      1.15 o 
   7  -8   1       81.40       80.64      3.58 o 
   8  -8   1        8.48        6.75      1.23 o 
   9  -8   1       39.10       39.14      2.39 o 
  -5  -7   1       29.02       28.69      3.34 o 
  -4  -7   1        0.58        2.94      1.48 o 
  -3  -7   1        9.53        9.67      1.63 o 
  -2  -7   1       39.21       35.99      2.40 o 
  -1  -7   1      117.55      103.89      2.76 o 
   0  -7   1     1225.23     1216.91     15.81 o 
   1  -7   1      342.41      365.40      6.10 o 
   2  -7   1       21.37       20.57      1.09 o 
   3  -7   1      309.16      304.29      4.60 o 
   4  -7   1       75.80       71.21      1.74 o 
   5  -7   1        4.48        5.15      0.59 o 
   6  -7   1      658.03      647.00     10.37 o 
   7  -7   1      168.59      162.28      4.17 o 
   8  -7   1       25.61       24.55      1.79 o 
   9  -7   1       12.46       13.82      1.59 o 
  -6  -6   1       30.34       31.57      3.40 o 
  -5  -6   1       34.09       31.74      2.15 o 
  -4  -6   1       39.16       40.10      2.20 o 
  -3  -6   1       52.31       42.80      2.10 o 
  -2  -6   1       19.29       16.92      1.36 o 
  -1  -6   1      770.56      728.65      9.00 o 
   0  -6   1      889.85      881.05     10.59 o 
   1  -6   1        2.29        2.31      0.43 o 
   2  -6   1      427.64      420.52      5.81 o 
   3  -6   1      117.81      121.52      2.23 o 
   4  -6   1      809.78      804.75      9.74 o 
   5  -6   1        7.80        8.24      0.71 o 
   6  -6   1       21.29       18.66      1.08 o 
   7  -6   1      120.12      119.67      3.15 o 
   8  -6   1       30.28       32.39      2.98 o 
   9  -6   1        0.03       -0.62      1.04 o 
  10  -6   1        0.02        1.86      1.86 o 
  -7  -5   1        0.15        0.58      1.14 o 
  -6  -5   1       29.02       26.11      2.03 o 
  -5  -5   1       75.45       77.36      3.00 o 
  -4  -5   1        0.15        0.28      0.79 o 
  -3  -5   1        1.61        1.24      0.79 o 
  -2  -5   1      426.08      433.49      5.71 o 
  -1  -5   1      146.57      164.23      2.56 o 
   0  -5   1      529.32      541.91      6.74 o 
   1  -5   1        0.16       -0.01      0.19 o 
   2  -5   1       12.45       11.72      0.56 o 
   3  -5   1      646.33      661.38      7.97 o 
   4  -5   1      439.81      443.62      5.68 o 
   5  -5   1       21.94       27.59      1.04 o 
   6  -5   1      235.99      235.64      4.22 o 
   7  -5   1        5.88        4.92      0.84 o 
   8  -5   1       53.18       55.56      2.21 o 
   9  -5   1        9.01        9.00      1.33 o 
  10  -5   1       12.54       11.89      3.07 o 
  -7  -4   1       16.84       19.83      2.05 o 
  -6  -4   1       55.06       59.59      2.74 o 
  -5  -4   1        1.51       -0.18      0.92 o 
  -4  -4   1       85.38       83.03      2.82 o 
  -3  -4   1      192.13      195.31      3.64 o 
  -2  -4   1      249.18      235.72      3.45 o 
  -1  -4   1     1798.54     1883.38     21.34 o 
   0  -4   1      360.58      361.50      5.44 o 
   1  -4   1      334.75      409.15      5.16 o 
   2  -4   1      226.71      232.60      2.90 o 
   3  -4   1      360.75      387.78      4.88 o 
   4  -4   1       11.35        6.75      0.55 o 
   5  -4   1      173.53      176.78      3.18 o 
   6  -4   1        4.09        5.00      0.66 o 
   7  -4   1      165.98      163.06      3.42 o 
   8  -4   1        1.21        1.20      0.68 o 
   9  -4   1        9.35        9.03      3.17 o 
  10  -4   1        0.02        0.37      1.49 o 
  -8  -3   1        1.33        4.00      1.86 o 
  -7  -3   1       20.29       23.09      1.89 o 
  -6  -3   1        0.22        0.34      0.79 o 
  -5  -3   1      450.54      432.45      8.29 o 
  -4  -3   1      187.69      194.86      3.76 o 
  -3  -3   1       25.48       34.51      1.30 o 
  -2  -3   1     1674.05     1743.78     22.23 o 
  -1  -3   1      225.90      214.96      2.55 o 
   0  -3   1     1515.14     1629.91     19.84 o 
   1  -3   1       79.83       73.44      1.22 o 
   2  -3   1      275.02      244.64      3.20 o 
   3  -3   1     1077.74     1065.38     13.38 o 
   4  -3   1       24.58       16.67      1.00 o 
   5  -3   1        0.42        0.54      0.37 o 
   6  -3   1      347.77      343.80      5.36 o 
   7  -3   1       27.15       25.80      1.28 o 
   8  -3   1       52.00       54.99      2.21 o 
   9  -3   1        0.26        0.11      1.32 o 
  -8  -2   1       28.00       32.60      2.96 o 
  -7  -2   1        3.57        2.44      1.11 o 
  -6  -2   1      112.85      110.44      6.48 o 
  -5  -2   1       99.99      105.73      2.65 o 
  -4  -2   1        0.40       -0.22      0.48 o 
  -3  -2   1       77.68       81.91      1.98 o 
  -2  -2   1      417.02      382.13      5.07 o 
  -1  -2   1     2741.39     2799.89     40.15 o 
   0  -2   1     2429.75     2532.11     68.75 o 
   1  -2   1     1132.53     1232.83     17.95 o 
   2  -2   1      852.60      875.02     10.05 o 
   3  -2   1      210.00      223.60      3.32 o 
   4  -2   1      104.26       94.76      1.92 o 
   5  -2   1      131.88      130.67      2.38 o 
   6  -2   1      172.69      160.86      2.94 o 
   7  -2   1      253.41      258.57      4.68 o 
   8  -2   1        0.33       -0.21      0.83 o 
   9  -2   1       12.41       11.93      2.61 o 
  -9  -1   1        3.10        2.80      2.05 o 
  -8  -1   1       15.83       12.30      2.80 o 
  -7  -1   1        3.88        3.89      1.00 o 
  -6  -1   1      187.23      198.13      4.10 o 
  -5  -1   1      132.75      122.41      2.41 o 
  -4  -1   1      410.73      415.86      5.60 o 
  -3  -1   1        9.38       13.27      0.98 o 
  -2  -1   1      522.43      504.84      6.38 o 
  -1  -1   1        2.06        2.06      0.28 o 
   0  -1   1     1604.50     1602.84     53.52 o 
   1  -1   1      573.16      577.69      7.25 o 
   2  -1   1       82.98       73.48      1.38 o 
   3  -1   1      200.64      192.93      2.72 o 
   4  -1   1        2.34        2.03      0.29 o 
   5  -1   1        2.55        2.48      0.46 o 
   6  -1   1      237.49      236.14      3.84 o 
   7  -1   1       17.99       19.12      2.05 o 
   8  -1   1       84.00       84.80      4.24 o 
   9  -1   1        2.62        1.68      1.68 o 
  -9   0   1       15.30       19.38      3.35 o 
  -8   0   1        3.85        3.73      1.86 o 
  -7   0   1       82.72       88.59      2.71 o 
  -6   0   1      398.50      387.89      5.69 o 
  -5   0   1        1.67        2.09      0.54 o 
  -4   0   1       28.24       29.29      1.10 o 
  -3   0   1      203.64      208.07      3.66 o 
  -2   0   1    16224.15    14328.45    228.64 o 
  -1   0   1      800.96      823.56     10.41 o 
   0   0   1      331.67      343.47      5.63 o 
   1   0   1      114.59      126.65      1.55 o 
   2   0   1      753.00      756.74      8.20 o 
   3   0   1        6.01        5.78      0.44 o 
   4   0   1       48.54       40.55      1.31 o 
   5   0   1       82.17       78.28      1.73 o 
   6   0   1      137.84      135.52      3.18 o 
   7   0   1       60.01       58.21      3.85 o 
   8   0   1        3.03        0.21      1.10 o 
   9   0   1        0.75        2.61      1.86 o 
  -9   1   1       48.72       50.50      4.85 o 
  -8   1   1       35.01       30.56      2.81 o 
  -7   1   1       37.61       37.24      1.44 o 
  -6   1   1      506.57      529.36      7.21 o 
  -5   1   1      162.69      151.02      2.71 o 
  -4   1   1        6.54        4.68      0.52 o 
  -3   1   1     2288.70     2425.05     27.26 o 
  -2   1   1    20975.84    17859.29    222.96 o 
  -1   1   1      280.46      295.04      3.91 o 
   0   1   1       19.96       20.52      0.84 o 
   1   1   1      794.12      846.82      9.92 o 
   2   1   1      805.32      800.61      9.64 o 
   3   1   1      132.44      122.05      1.97 o 
   4   1   1        4.47        6.35      0.44 o 
   5   1   1       38.80       36.29      1.73 o 
   6   1   1       11.11       11.53      1.26 o 
   7   1   1       35.79       34.10      5.09 o 
   8   1   1       41.44       42.39      3.21 o 
  -9   2   1        5.15        3.25      3.73 o 
  -8   2   1       20.14       20.26      1.44 o 
  -7   2   1        3.35        4.05      0.96 o 
  -6   2   1      291.59      286.44      4.47 o 
  -5   2   1      709.57      738.61      9.30 o 
  -4   2   1     4529.89     4748.39     52.72 o 
  -3   2   1       28.04       30.05      1.02 o 
  -2   2   1     2613.01     2675.04     27.65 o 
  -1   2   1     2124.65     2272.66     30.49 o 
   0   2   1       68.44       76.74      2.45 o 
   1   2   1      520.35      543.67      7.92 o 
   2   2   1     2031.89     2159.28     30.62 o 
   3   2   1       92.62      114.87      2.30 o 
   4   2   1        1.07        2.80      0.60 o 
   5   2   1       43.45       44.48      2.02 o 
   6   2   1      284.68      276.69      6.27 o 
   7   2   1        0.86        0.71      1.03 o 
   8   2   1        0.77       -1.08      1.13 o 
 -10   3   1        6.51        8.39      2.80 o 
  -9   3   1        2.44        4.14      4.38 o 
  -8   3   1        1.88        2.54      0.81 o 
  -7   3   1      138.72      140.73      3.23 o 
  -6   3   1       55.60       56.72      1.66 o 
  -5   3   1      162.13      158.12      2.77 o 
  -4   3   1     2815.40     2964.66     40.12 o 
  -3   3   1        3.68        2.43      0.31 o 
  -2   3   1      256.62      249.05      3.24 o 
  -1   3   1     1643.10     1714.86     23.27 o 
   0   3   1     1509.62     1685.76     25.15 o 
   1   3   1       59.31       76.82      1.49 o 
   2   3   1      418.69      368.42      6.35 o 
   3   3   1       45.79       44.54      1.83 o 
   4   3   1       15.79       16.82      1.26 o 
   5   3   1      350.01      325.67      6.66 o 
   6   3   1        5.09        5.04      1.05 o 
   7   3   1      153.79      142.09      7.55 o 
   8   3   1       38.06       34.35      3.17 o 
 -10   4   1       21.35       25.67      8.76 o 
  -9   4   1        0.02        1.31      0.98 o 
  -8   4   1        0.96        1.18      0.73 o 
  -7   4   1       80.16       84.43      2.44 o 
  -6   4   1       23.88       28.27      1.62 o 
  -5   4   1       26.12       24.94      1.36 o 
  -4   4   1       14.39       17.89      2.20 o 
  -3   4   1       53.34       63.19      1.26 o 
  -2   4   1     1634.18     1667.92     20.40 o 
  -1   4   1        3.62        9.06      0.59 o 
   0   4   1      223.44      310.59      3.99 o 
   1   4   1      911.22      979.64     12.66 o 
   2   4   1       54.18       55.92      1.85 o 
   3   4   1      192.13      178.07      4.06 o 
   4   4   1      109.11       98.38      3.04 o 
   5   4   1      132.34      122.32      4.06 o 
   6   4   1      301.97      291.57     11.22 o 
   7   4   1       68.04       69.59      4.38 o 
 -10   5   1        0.02        0.44      0.99 o 
  -9   5   1       15.79       18.74      1.72 o 
  -8   5   1       15.67       17.76      1.39 o 
  -7   5   1       91.73       85.05      2.44 o 
  -6   5   1     1206.43     1171.27     14.36 o 
  -5   5   1        8.54       10.99      0.80 o 
  -4   5   1      113.25      108.66      1.95 o 
  -3   5   1      603.07      597.23      7.89 o 
  -2   5   1       12.69       17.65      1.03 o 
  -1   5   1     1302.45     1390.69     19.38 o 
   0   5   1      164.01      192.85      3.83 o 
   1   5   1      231.56      235.83      3.77 o 
   2   5   1      222.52      217.38      4.53 o 
   3   5   1      240.21      235.99      5.10 o 
   4   5   1       17.56       16.73      1.53 o 
   5   5   1        1.00        2.70      1.01 o 
   6   5   1       18.02       19.29      1.96 o 
  -9   6   1       17.64       15.80      1.59 o 
  -8   6   1        7.51        4.95      1.34 o 
  -7   6   1      237.85      235.76      4.13 o 
  -6   6   1      101.60      105.72      2.53 o 
  -5   6   1      321.40      316.19      5.06 o 
  -4   6   1        7.50        7.78      0.82 o 
  -3   6   1       68.44       77.50      2.06 o 
  -2   6   1     1729.52     1785.96     24.81 o 
  -1   6   1      119.86      134.80      2.84 o 
   0   6   1       64.51       64.38      1.58 o 
   1   6   1      215.22      193.63      5.33 o 
   2   6   1        2.50        1.18      0.98 o 
   3   6   1       28.84       23.09      2.10 o 
   4   6   1       12.22        7.51      1.68 o 
   5   6   1        3.32        4.18      1.78 o 
   6   6   1       88.69       97.17      5.59 o 
  -9   7   1       12.53       10.96      1.53 o 
  -8   7   1        6.10        7.43      1.23 o 
  -7   7   1      135.33      129.69      3.13 o 
  -6   7   1      363.98      370.04      8.53 o 
  -5   7   1      124.29      123.76      3.51 o 
  -4   7   1       34.19       34.44      1.51 o 
  -3   7   1       44.84       42.85      1.66 o 
  -2   7   1       15.96       19.49      1.10 o 
  -1   7   1      292.24      294.77      5.20 o 
   0   7   1        9.80        7.79      0.85 o 
   1   7   1       86.65       76.54      5.00 o 
   2   7   1      307.00      298.46      7.74 o 
   3   7   1        5.00        5.51      1.53 o 
   4   7   1        0.68       -0.69      1.34 o 
   5   7   1      112.19      124.83      6.38 o 
  -9   8   1        6.14        2.91      4.10 o 
  -8   8   1       23.70       23.88      2.37 o 
  -7   8   1       99.18       97.49      4.16 o 
  -6   8   1        7.20        9.14      1.25 o 
  -5   8   1       18.31       16.28      1.47 o 
  -4   8   1       77.15       77.51      2.36 o 
  -3   8   1       14.40       12.14      1.03 o 
  -2   8   1       87.92       89.51      2.44 o 
  -1   8   1       26.65       27.14      1.98 o 
   0   8   1       94.41       85.95      3.51 o 
   1   8   1      306.21      280.58      7.49 o 
   2   8   1       34.85       27.88      2.50 o 
   3   8   1       47.78       50.75      4.00 o 
   4   8   1        0.00       -0.47      1.71 o 
  -9   9   1        3.62        3.54      1.68 o 
  -8   9   1        9.53        7.46      2.33 o 
  -7   9   1      109.34      101.87      4.47 o 
  -6   9   1      776.77      784.80     14.47 o 
  -5   9   1       25.32       22.73      2.50 o 
  -4   9   1       83.58       85.92      2.67 o 
  -3   9   1       85.95       79.68      2.61 o 
  -2   9   1        1.12        1.06      0.80 o 
  -1   9   1       57.61       57.13      3.04 o 
   0   9   1       79.88       94.22      4.01 o 
   1   9   1        0.16       -0.90      1.21 o 
   2   9   1       58.35       45.36      3.93 o 
   3   9   1        4.82        2.42      1.98 o 
  -8  10   1        0.00       -0.46      1.21 o 
  -7  10   1      292.96      293.23      8.72 o 
  -6  10   1       61.74       62.20      3.61 o 
  -5  10   1       17.55       19.12      1.78 o 
  -4  10   1       71.96       76.75      3.62 o 
  -3  10   1       65.66       64.15      2.78 o 
  -2  10   1       99.65      120.51      4.57 o 
  -1  10   1        0.06        0.67      1.25 o 
   0  10   1        0.34       -0.20      1.64 o 
   1  10   1       95.00       84.45      5.19 o 
   2  10   1        4.03        3.76      2.23 o 
  -7  11   1       99.31       94.28      4.61 o 
  -6  11   1      186.43      194.33      5.59 o 
  -5  11   1       11.50       13.57      1.83 o 
  -4  11   1       55.47       53.23      3.35 o 
  -3  11   1      147.20      156.48      4.69 o 
  -2  11   1        0.40        0.17      1.64 o 
  -1  11   1        0.75        0.10      2.52 o 
   0  11   1       86.69      101.63      5.78 o 
  -5  12   1       55.77       56.13      3.48 o 
  -4  12   1        1.92        1.21      1.18 o 
  -3  12   1      114.91      125.60      9.13 o 
   1 -12   2       26.43       29.64      3.56 o 
   2 -12   2       13.21       11.73      2.57 o 
   3 -12   2      136.24      146.56      4.71 o 
   4 -12   2        3.24        3.76      1.30 o 
   5 -12   2       33.01       34.82      3.26 o 
   6 -12   2      151.03      165.50      6.13 o 
  -1 -11   2       17.95       19.94      5.40 o 
   0 -11   2        0.29       -1.38      1.86 o 
   1 -11   2        5.71        7.09      2.17 o 
   2 -11   2      223.42      233.51      6.55 o 
   3 -11   2        0.75       -0.39      0.87 o 
   4 -11   2        2.03        0.95      0.97 o 
   5 -11   2       10.66       10.95      1.45 o 
   6 -11   2      212.25      212.17      6.87 o 
   7 -11   2       22.22       25.68      2.48 o 
   8 -11   2        8.12        9.69      2.24 o 
  -3 -10   2        0.01       -0.87      1.75 o 
  -2 -10   2      105.20      105.75      5.85 o 
  -1 -10   2        0.36        0.09      1.71 o 
   0 -10   2        5.41        6.03      2.04 o 
   1 -10   2      209.08      205.70      5.44 o 
   2 -10   2       37.48       37.01      2.13 o 
   3 -10   2       19.39       21.53      1.86 o 
   4 -10   2        0.07        0.32      0.59 o 
   5 -10   2       21.13       19.30      1.83 o 
   6 -10   2       93.79       96.82      4.06 o 
   7 -10   2        0.48        0.23      0.87 o 
   8 -10   2       15.09       12.01      3.35 o 
  -4  -9   2        9.95        8.76      2.55 o 
  -3  -9   2      239.41      244.61      9.27 o 
  -2  -9   2        0.01       -0.84      1.58 o 
  -1  -9   2      195.29      184.19      7.10 o 
   0  -9   2        9.99        8.84      1.50 o 
   1  -9   2       55.43       56.97      2.19 o 
   2  -9   2      174.40      187.39      3.99 o 
   3  -9   2      190.54      206.72      4.28 o 
   4  -9   2       82.44       81.20      2.46 o 
   5  -9   2      266.86      259.49      5.05 o 
   6  -9   2        1.49        2.01      0.81 o 
   7  -9   2      136.64      141.10      4.38 o 
   8  -9   2       18.93       19.87      2.17 o 
   9  -9   2       29.35       27.15      4.75 o 
  -5  -8   2       16.08       17.67      3.15 o 
  -4  -8   2       26.93       24.30      3.15 o 
  -3  -8   2        0.02        0.09      1.45 o 
  -2  -8   2      340.28      327.34      8.31 o 
  -1  -8   2      258.54      245.13      6.51 o 
   0  -8   2      146.75      134.52      3.34 o 
   1  -8   2      557.56      586.36      8.43 o 
   2  -8   2        2.80        2.17      0.59 o 
   3  -8   2      237.57      250.70      4.72 o 
   4  -8   2       65.17       59.41      3.42 o 
   5  -8   2        5.03        5.35      0.66 o 
   6  -8   2      487.30      480.70      9.06 o 
   7  -8   2       11.31       11.85      1.24 o 
   8  -8   2        0.00        0.20      0.76 o 
   9  -8   2       37.98       40.83      2.38 o 
  -5  -7   2       41.18       46.12      2.95 o 
  -4  -7   2        5.02        6.01      1.25 o 
  -3  -7   2       83.98       82.51      3.07 o 
  -2  -7   2       37.20       33.50      1.91 o 
  -1  -7   2        0.34        2.41      0.66 o 
   0  -7   2      262.56      267.92      4.00 o 
   1  -7   2      268.47      302.09      4.69 o 
   2  -7   2      362.13      362.39      4.83 o 
   3  -7   2        0.92        2.41      0.48 o 
   4  -7   2      231.42      247.36      3.97 o 
   5  -7   2      220.23      216.77      3.43 o 
   6  -7   2        0.00       -0.19      0.46 o 
   7  -7   2      283.48      280.51      5.58 o 
   8  -7   2        0.14       -0.53      0.64 o 
   9  -7   2       10.89       11.68      1.52 o 
  -6  -6   2        3.52        1.85      1.32 o 
  -5  -6   2       33.25       34.91      2.24 o 
  -4  -6   2        8.74        4.79      1.52 o 
  -3  -6   2      880.45      843.70     14.05 o 
  -2  -6   2     1474.45     1454.14     21.81 o 
  -1  -6   2      330.80      357.64      4.98 o 
   0  -6   2      200.15      187.78      2.95 o 
   1  -6   2      281.58      292.86      3.98 o 
   2  -6   2        8.14        8.10      0.87 o 
   3  -6   2      133.73      154.08      2.67 o 
   4  -6   2      324.29      329.07      4.50 o 
   5  -6   2        9.31       11.91      0.77 o 
   6  -6   2      396.19      371.96      6.54 o 
   7  -6   2        0.01       -0.25      0.51 o 
   8  -6   2        3.53        2.74      0.80 o 
   9  -6   2        6.56        6.90      1.22 o 
  -7  -5   2        2.54        5.56      1.53 o 
  -6  -5   2        3.66        4.58      1.29 o 
  -5  -5   2       28.39       28.07      2.45 o 
  -4  -5   2        4.78        5.02      1.13 o 
  -3  -5   2      151.47      140.12      3.81 o 
  -2  -5   2       91.09       82.04      1.60 o 
  -1  -5   2       46.44       53.60      1.25 o 
   0  -5   2       86.42       90.90      1.70 o 
   1  -5   2      992.34     1070.71     11.49 o 
   2  -5   2     3348.77     3521.25     39.10 o 
   3  -5   2       40.48       42.49      1.03 o 
   4  -5   2      560.07      570.21      7.06 o 
   5  -5   2      176.38      156.69      2.59 o 
   6  -5   2       28.31       29.12      1.53 o 
   7  -5   2       53.41       52.60      1.96 o 
   8  -5   2       19.59       20.19      1.46 o 
   9  -5   2       56.69       57.52      3.00 o 
  -7  -4   2       29.71       35.42      3.08 o 
  -6  -4   2        9.80        9.80      1.42 o 
  -5  -4   2       54.78       57.99      2.59 o 
  -4  -4   2       14.18       12.82      1.36 o 
  -3  -4   2      877.22      872.62     12.16 o 
  -2  -4   2      598.22      574.77      7.37 o 
  -1  -4   2      322.20      331.85      4.07 o 
   0  -4   2       89.82      117.82      1.87 o 
   1  -4   2     1008.56     1120.14     12.82 o 
   2  -4   2        5.73       13.27      0.49 o 
   3  -4   2      105.49      123.57      1.93 o 
   4  -4   2        1.41        1.65      0.41 o 
   5  -4   2      397.15      396.16      5.84 o 
   6  -4   2      380.29      372.47      7.30 o 
   7  -4   2        3.50        3.75      0.70 o 
   8  -4   2        4.19        4.83      0.82 o 
   9  -4   2       22.97       24.08      2.68 o 
  -8  -3   2       26.21       32.32      5.40 o 
  -7  -3   2       45.16       55.77      4.09 o 
  -6  -3   2      102.91      101.73      3.41 o 
  -5  -3   2       17.26       17.56      1.25 o 
  -4  -3   2      235.85      232.55      4.32 o 
  -3  -3   2      208.51      204.43      3.74 o 
  -2  -3   2       56.13       60.50      1.46 o 
  -1  -3   2      442.60      508.95      5.40 o 
   0  -3   2        1.42        1.86      0.28 o 
   1  -3   2      522.95      509.05      5.58 o 
   2  -3   2      652.76      642.57      7.01 o 
   3  -3   2       69.07       69.23      1.32 o 
   4  -3   2      218.95      235.52      3.63 o 
   5  -3   2       87.36       75.06      1.75 o 
   6  -3   2      426.48      412.04      6.62 o 
   7  -3   2       64.81       65.62      2.98 o 
   8  -3   2       76.14       85.16      3.11 o 
   9  -3   2      123.48      134.54      8.57 o 
  -8  -2   2       28.72       36.86      3.31 o 
  -7  -2   2       94.79       91.48      3.30 o 
  -6  -2   2        6.39        4.67      0.95 o 
  -5  -2   2       60.70       60.91      2.50 o 
  -4  -2   2       47.88       54.60      1.81 o 
  -3  -2   2     1129.52     1138.11     15.08 o 
  -2  -2   2      236.69      232.93      3.42 o 
  -1  -2   2       26.50       25.31      0.64 o 
   0  -2   2      851.52      849.14      8.43 o 
   1  -2   2     1814.35     1829.02     18.95 o 
   2  -2   2        2.31        2.81      0.25 o 
   3  -2   2      183.79      207.35      3.95 o 
   4  -2   2        1.74        0.68      0.29 o 
   5  -2   2      493.36      477.06      6.24 o 
   6  -2   2      113.00      109.36      2.92 o 
   7  -2   2       73.58       72.20      2.71 o 
   8  -2   2       14.99       13.28      1.67 o 
   9  -2   2       36.68       34.85      3.91 o 
  -9  -1   2        0.69        0.56      1.86 o 
  -8  -1   2        2.04        2.18      1.51 o 
  -7  -1   2       16.21       18.04      1.38 o 
  -6  -1   2      126.00      120.93      2.60 o 
  -5  -1   2       46.95       48.67      2.49 o 
  -4  -1   2      474.97      445.52      6.81 o 
  -3  -1   2       67.83       58.83      1.59 o 
  -2  -1   2        6.95        3.38      0.40 o 
  -1  -1   2      128.87      128.21      1.89 o 
   0  -1   2      664.05      702.19      8.04 o 
   1  -1   2     2977.69     2858.01     65.82 o 
   2  -1   2      297.45      305.40      3.53 o 
   3  -1   2        0.02        0.19      0.20 o 
   4  -1   2      693.08      693.87      8.49 o 
   5  -1   2      280.79      269.81      4.01 o 
   6  -1   2      330.61      334.11      4.95 o 
   7  -1   2       37.73       35.46      3.52 o 
   8  -1   2        9.98       11.56      3.54 o 
   9  -1   2        4.05        3.73      2.05 o 
  -9   0   2        7.25        6.89      2.61 o 
  -8   0   2      221.74      239.09      6.54 o 
  -7   0   2       42.22       40.02      1.70 o 
  -6   0   2       31.53       36.94      1.43 o 
  -5   0   2      140.17      127.09      2.51 o 
  -4   0   2       44.75       44.11      1.66 o 
  -3   0   2      560.06      540.91      7.61 o 
  -2   0   2      504.34      592.94      7.29 o 
  -1   0   2     1742.88     1781.56     20.38 o 
   0   0   2      560.96      562.24      9.14 o 
   1   0   2      675.62      695.87      7.92 o 
   2   0   2      493.56      517.83      5.81 o 
   3   0   2       29.40       27.25      0.76 o 
   4   0   2       29.45       28.17      0.85 o 
   5   0   2      348.24      339.90      5.56 o 
   6   0   2      130.31      127.11      3.46 o 
   7   0   2        8.28        7.58      1.74 o 
   8   0   2        0.64        1.23      1.24 o 
   9   0   2        4.87        7.33      1.92 o 
  -9   1   2       21.64       24.32      2.73 o 
  -8   1   2        5.96        4.68      2.12 o 
  -7   1   2       61.07       65.35      2.14 o 
  -6   1   2      118.40      114.63      2.47 o 
  -5   1   2      215.37      224.95      3.63 o 
  -4   1   2     5451.79     5738.92     63.63 o 
  -3   1   2       25.36       22.51      0.93 o 
  -2   1   2      110.07      127.39      2.75 o 
  -1   1   2       14.05       16.52      0.66 o 
   0   1   2     1166.92     1223.58     16.92 o 
   1   1   2      625.89      605.52      6.70 o 
   2   1   2      318.17      324.53      4.72 o 
   3   1   2       15.37       17.65      0.81 o 
   4   1   2      181.27      160.63      5.57 o 
   5   1   2        1.56        1.60      0.64 o 
   6   1   2      175.60      160.02      4.21 o 
   7   1   2        0.73        0.80      1.07 o 
   8   1   2       13.83       14.13      2.19 o 
  -9   2   2        1.26        1.78      1.58 o 
  -8   2   2      331.61      361.61      7.39 o 
  -7   2   2       46.32       44.84      1.85 o 
  -6   2   2      325.98      332.44      5.63 o 
  -5   2   2       70.21       75.69      1.78 o 
  -4   2   2      453.28      481.23      5.79 o 
  -3   2   2      441.59      408.15      5.79 o 
  -2   2   2        1.22        3.74      0.40 o 
  -1   2   2        1.75        2.06      0.54 o 
   0   2   2     3300.36     3351.63     61.13 o 
   1   2   2      291.82      328.17      4.10 o 
   2   2   2       45.27       40.27      1.41 o 
   3   2   2       10.03        9.04      0.67 o 
   4   2   2      128.11      131.05      3.37 o 
   5   2   2      327.30      315.41      6.46 o 
   6   2   2        3.64        3.98      1.14 o 
   7   2   2       16.45       16.14      2.10 o 
   8   2   2       51.99       49.52      3.58 o 
  -9   3   2       29.09       33.86      2.15 o 
  -8   3   2        5.91        3.84      0.91 o 
  -7   3   2      673.57      644.29      9.70 o 
  -6   3   2     1954.95     1951.21     25.10 o 
  -5   3   2        0.42        0.58      0.40 o 
  -4   3   2     1925.07     1920.23     24.06 o 
  -3   3   2      150.78      139.71      2.38 o 
  -2   3   2       76.15       65.46      1.35 o 
  -1   3   2      344.76      369.33      6.29 o 
   0   3   2      253.61      318.83      4.04 o 
   1   3   2      145.21      114.54      2.01 o 
   2   3   2       13.22        9.24      1.99 o 
   3   3   2       32.73       32.70      1.51 o 
   4   3   2      198.18      181.55      4.33 o 
   5   3   2       62.50       55.93      5.14 o 
   6   3   2      119.96      121.53      3.84 o 
   7   3   2       29.93       29.49      4.57 o 
 -10   4   2        2.94        3.73      2.24 o 
  -9   4   2       47.27       43.05      2.42 o 
  -8   4   2        2.51        3.11      0.92 o 
  -7   4   2        2.36        2.30      0.94 o 
  -6   4   2        5.69        5.81      0.73 o 
  -5   4   2       18.50       18.92      1.02 o 
  -4   4   2       75.54       76.22      1.82 o 
  -3   4   2      779.88      775.49      9.99 o 
  -2   4   2      850.22      951.50     13.56 o 
  -1   4   2      246.56      298.08      4.82 o 
   0   4   2     1626.97     1633.15     18.57 o 
   1   4   2        1.36        0.73      0.36 o 
   2   4   2      123.17      114.41      2.86 o 
   3   4   2      145.11      136.66      3.44 o 
   4   4   2      140.87      122.28      3.48 o 
   5   4   2      531.50      518.39     11.82 o 
   6   4   2       54.55       53.20      3.49 o 
   7   4   2        1.55        1.56      1.38 o 
  -9   5   2       12.00       15.59      2.53 o 
  -8   5   2      311.27      299.84      6.17 o 
  -7   5   2       11.96       18.44      1.27 o 
  -6   5   2       93.73       89.55      2.56 o 
  -5   5   2        0.15        0.13      0.45 o 
  -4   5   2      193.22      190.25      3.14 o 
  -3   5   2      254.90      256.94      3.88 o 
  -2   5   2       60.90       74.57      2.77 o 
  -1   5   2      752.32      784.14     11.42 o 
   0   5   2       84.83       77.33      1.69 o 
   1   5   2      988.71      994.28     13.07 o 
   2   5   2       76.76       78.28      2.38 o 
   3   5   2       18.58       14.57      1.21 o 
   4   5   2      137.03      133.19      3.95 o 
   5   5   2        0.46        0.59      0.86 o 
   6   5   2        1.16        3.86      1.83 o 
  -9   6   2       21.27       20.26      1.81 o 
  -8   6   2      258.38      247.39      6.02 o 
  -7   6   2      101.93       88.07      2.29 o 
  -6   6   2        2.15        2.85      0.66 o 
  -5   6   2      111.43      108.18      2.60 o 
  -4   6   2      636.76      652.86      9.97 o 
  -3   6   2      466.32      487.39      7.74 o 
  -2   6   2       21.25       21.68      1.40 o 
  -1   6   2        7.31       10.15      1.37 o 
   0   6   2      421.71      423.70     11.11 o 
   1   6   2       21.18       21.07      1.85 o 
   2   6   2      160.36      141.57      4.72 o 
   3   6   2       29.40       22.81      3.09 o 
   4   6   2      222.23      203.94     12.27 o 
   5   6   2      116.55      108.55     11.55 o 
  -9   7   2      143.41      134.08      5.48 o 
  -8   7   2       92.04      100.17      5.68 o 
  -7   7   2      207.96      204.27      4.74 o 
  -6   7   2        1.68        0.59      1.05 o 
  -5   7   2        4.26        7.59      1.33 o 
  -4   7   2      582.20      588.83     10.87 o 
  -3   7   2       11.34       10.87      0.96 o 
  -2   7   2       16.07       18.40      1.10 o 
  -1   7   2       63.30       62.55      2.21 o 
   0   7   2      217.74      223.30      6.01 o 
   1   7   2       23.74       30.01      2.29 o 
   2   7   2       11.04        7.40      2.08 o 
   3   7   2        7.00        7.22      1.61 o 
   4   7   2       36.32       27.09      3.16 o 
   5   7   2       22.00       18.65      3.02 o 
  -9   8   2        5.52        2.14      1.52 o 
  -8   8   2       97.82      110.42      7.92 o 
  -7   8   2        1.91        2.14      1.01 o 
  -6   8   2       41.01       39.46      2.20 o 
  -5   8   2       40.85       40.75      3.68 o 
  -4   8   2       65.75       63.87      3.06 o 
  -3   8   2       63.48       63.67      2.65 o 
  -2   8   2        2.80        2.81      1.09 o 
  -1   8   2      263.68      265.30      5.36 o 
   0   8   2      205.40      200.79      5.84 o 
   1   8   2       27.94       27.04      2.39 o 
   2   8   2        9.78        9.91      1.86 o 
   3   8   2        5.71        6.96      2.89 o 
   4   8   2      130.34      134.18      6.76 o 
  -8   9   2       55.01       55.88      3.52 o 
  -7   9   2        1.44        3.48      1.46 o 
  -6   9   2        9.60       10.12      1.41 o 
  -5   9   2        0.61        0.63      0.85 o 
  -4   9   2        6.39        6.59      1.16 o 
  -3   9   2       97.45       98.22      9.05 o 
  -2   9   2       29.52       31.61      2.05 o 
  -1   9   2      105.78      111.41      4.33 o 
   0   9   2      382.56      367.91      9.17 o 
   1   9   2       59.10       59.48      8.20 o 
   2   9   2        1.13        1.13      1.78 o 
   3   9   2       43.77       52.74      6.15 o 
  -8  10   2      163.83      166.04      8.20 o 
  -7  10   2       13.58       12.90      2.52 o 
  -6  10   2       45.42       46.86      3.40 o 
  -5  10   2       48.54       45.66      2.46 o 
  -4  10   2       43.27       43.61      2.72 o 
  -3  10   2       11.49       15.68      6.62 o 
  -2  10   2       51.17       52.10      5.03 o 
  -1  10   2       48.66       41.17      3.53 o 
   0  10   2       40.09       36.13      3.49 o 
   1  10   2       57.73       51.25      4.22 o 
  -6  11   2       16.04       17.14      2.11 o 
  -5  11   2      114.19      121.39      4.96 o 
  -4  11   2       34.55       43.24      2.90 o 
  -3  11   2        2.49        0.56      2.61 o 
  -2  11   2        1.93        4.53      2.17 o 
  -1  11   2       52.90       53.32      4.19 o 
   0 -12   3       58.09       60.83      4.80 o 
   1 -12   3       59.89       62.09      4.61 o 
   2 -12   3       59.96       59.42      4.27 o 
   3 -12   3       62.62       69.96      3.18 o 
   4 -12   3       22.44       24.90      2.41 o 
   5 -12   3      258.63      256.63      6.43 o 
   6 -12   3       43.25       42.31      3.45 o 
  -1 -11   3       39.80       49.91      4.34 o 
   0 -11   3        3.64        0.33      2.24 o 
   1 -11   3      238.17      240.12      8.68 o 
   2 -11   3        2.24        1.46      1.22 o 
   3 -11   3        0.04       -0.06      0.79 o 
   4 -11   3      476.58      476.95      8.48 o 
   5 -11   3        7.13        6.22      1.17 o 
   6 -11   3      249.90      249.88      7.56 o 
   7 -11   3        3.19        5.05      3.91 o 
   8 -11   3        9.27       12.30      2.61 o 
  -3 -10   3       42.83       37.14      3.95 o 
  -2 -10   3        6.86        7.64      2.37 o 
  -1 -10   3        1.61        4.10      1.98 o 
   0 -10   3      205.03      205.79      7.77 o 
   1 -10   3        0.48        1.07      1.04 o 
   2 -10   3        6.05        7.40      0.91 o 
   3 -10   3        1.43        2.82      0.72 o 
   4 -10   3       34.98       35.64      1.74 o 
   5 -10   3      145.83      153.23      7.44 o 
   6 -10   3        2.50        5.41      2.55 o 
   7 -10   3        3.36        3.11      1.27 o 
   8 -10   3        1.14        0.12      1.86 o 
  -4  -9   3       41.36       39.55      7.36 o 
  -3  -9   3       61.84       62.74      8.67 o 
  -2  -9   3        5.90        6.55      2.10 o 
  -1  -9   3       52.58       51.78      3.81 o 
   0  -9   3        7.95       12.14      1.88 o 
   1  -9   3       33.70       38.49      1.72 o 
   2  -9   3      127.70      122.96      3.03 o 
   3  -9   3      259.16      241.93      4.80 o 
   4  -9   3       72.77       78.19      2.40 o 
   5  -9   3       71.50       70.68      2.62 o 
   6  -9   3        0.05        0.40      0.79 o 
   7  -9   3        0.27       -0.11      0.73 o 
   8  -9   3       47.07       52.22      3.42 o 
   9  -9   3        6.69        7.87      1.40 o 
  -5  -8   3       38.81       39.07      5.31 o 
  -4  -8   3       41.22       44.48      3.95 o 
  -3  -8   3      153.69      146.41      9.78 o 
  -2  -8   3        2.50        1.83      1.43 o 
  -1  -8   3       29.83       30.63      1.63 o 
   0  -8   3      178.68      205.01      3.46 o 
   1  -8   3      488.89      501.79      6.75 o 
   2  -8   3      229.22      230.24      3.54 o 
   3  -8   3       15.86       16.52      0.86 o 
   4  -8   3      514.00      501.63      7.20 o 
   5  -8   3      254.19      241.69      4.21 o 
   6  -8   3       35.33       30.51      1.50 o 
   7  -8   3       75.97       72.54      2.53 o 
   8  -8   3       22.35       21.97      1.93 o 
   9  -8   3       15.28       17.70      1.74 o 
  -6  -7   3        0.00        1.55      1.69 o 
  -5  -7   3        4.15        4.45      1.53 o 
  -4  -7   3      147.47      163.73      5.46 o 
  -3  -7   3        1.79        3.59      1.44 o 
  -2  -7   3      228.15      229.38      5.34 o 
  -1  -7   3      616.25      623.12      8.12 o 
   0  -7   3      209.16      196.11      3.22 o 
   1  -7   3      471.04      519.52      6.67 o 
   2  -7   3        8.06        7.38      0.63 o 
   3  -7   3      157.84      149.98      2.75 o 
   4  -7   3      370.44      375.50      5.13 o 
   5  -7   3      568.15      564.88      8.04 o 
   6  -7   3       38.62       39.86      1.65 o 
   7  -7   3       28.02       24.59      1.43 o 
   8  -7   3       73.63       70.54      3.36 o 
   9  -7   3       11.52       13.80      1.56 o 
  -6  -6   3        6.19        8.21      1.79 o 
  -5  -6   3       32.83       36.46      2.84 o 
  -4  -6   3      382.69      386.82      8.00 o 
  -3  -6   3       69.07       81.24      3.52 o 
  -2  -6   3        2.90        0.56      0.52 o 
  -1  -6   3       80.01       93.51      1.96 o 
   0  -6   3     1158.05     1192.80     14.06 o 
   1  -6   3       37.97       33.09      0.90 o 
   2  -6   3      248.25      262.77      3.71 o 
   3  -6   3       26.35       33.73      1.01 o 
   4  -6   3      401.40      373.48      5.01 o 
   5  -6   3      491.20      479.86      7.74 o 
   6  -6   3       61.11       57.60      1.96 o 
   7  -6   3       28.48       26.85      1.61 o 
   8  -6   3        1.90        0.71      0.67 o 
   9  -6   3        1.42        1.74      0.90 o 
  -7  -5   3        3.60        4.06      1.66 o 
  -6  -5   3       31.44       36.99      3.71 o 
  -5  -5   3      288.91      295.57      7.85 o 
  -4  -5   3      397.09      391.43      7.87 o 
  -3  -5   3       29.52       30.43      1.28 o 
  -2  -5   3      273.26      277.28      3.82 o 
  -1  -5   3        0.38        0.07      0.30 o 
   0  -5   3      559.26      562.44      6.46 o 
   1  -5   3       32.21       26.25      0.74 o 
   2  -5   3       75.50       70.83      1.29 o 
   3  -5   3       11.63        4.82      0.41 o 
   4  -5   3      168.86      149.95      3.93 o 
   5  -5   3      157.76      150.86      3.18 o 
   6  -5   3       77.18       71.87      2.18 o 
   7  -5   3        0.06        0.01      0.59 o 
   8  -5   3      320.04      311.53      5.64 o 
   9  -5   3        2.29        1.86      1.46 o 
  -7  -4   3       94.19      106.42      5.48 o 
  -6  -4   3       26.55       29.20      2.09 o 
  -5  -4   3       23.88       26.33      1.85 o 
  -4  -4   3      661.93      639.96      9.67 o 
  -3  -4   3      110.14      110.02      2.68 o 
  -2  -4   3      108.39      100.64      2.24 o 
  -1  -4   3     1318.22     1405.31     14.99 o 
   0  -4   3     4489.61     4800.98     56.44 o 
   1  -4   3        5.28       11.69      0.50 o 
   2  -4   3      789.17      853.73      9.82 o 
   3  -4   3      374.54      412.62      5.18 o 
   4  -4   3      679.53      647.46      9.71 o 
   5  -4   3      110.37      103.00      2.45 o 
   6  -4   3        4.96        2.89      0.70 o 
   7  -4   3      274.66      281.44      5.93 o 
   8  -4   3      129.14      125.54      4.41 o 
   9  -4   3        0.28        0.62      1.49 o 
  -8  -3   3       56.93       60.74      6.43 o 
  -7  -3   3        3.96        3.62      1.27 o 
  -6  -3   3        2.29        3.48      1.21 o 
  -5  -3   3      278.18      281.84      5.25 o 
  -4  -3   3      110.78      107.79      2.70 o 
  -3  -3   3      907.16      889.79     12.27 o 
  -2  -3   3        0.73       -0.01      0.39 o 
  -1  -3   3       22.71       31.40      1.14 o 
   0  -3   3     2662.58     2691.87     27.57 o 
   1  -3   3        7.24        8.58      0.36 o 
   2  -3   3      468.99      520.47      5.82 o 
   3  -3   3      840.63      836.26     11.99 o 
   4  -3   3       18.98       32.21      1.13 o 
   5  -3   3      307.48      311.43      5.37 o 
   6  -3   3      157.26      157.74      3.15 o 
   7  -3   3        0.17        0.10      0.45 o 
   8  -3   3       37.16       37.32      2.43 o 
   9  -3   3        0.07        2.80      1.86 o 
  -8  -2   3        4.30        5.81      1.92 o 
  -7  -2   3       27.21       27.26      2.41 o 
  -6  -2   3        0.27        0.68      0.74 o 
  -5  -2   3       43.03       38.11      1.69 o 
  -4  -2   3      434.19      421.78      6.68 o 
  -3  -2   3        3.45        3.42      0.61 o 
  -2  -2   3      634.29      629.85      8.54 o 
  -1  -2   3      544.73      538.89      6.47 o 
   0  -2   3     2508.22     2608.04     26.66 o 
   1  -2   3     1696.86     1717.70     16.74 o 
   2  -2   3       12.88       18.62      0.65 o 
   3  -2   3      872.99      916.36     13.02 o 
   4  -2   3     1212.00     1229.69     15.51 o 
   5  -2   3       41.40       37.46      1.51 o 
   6  -2   3      106.26      108.20      2.50 o 
   7  -2   3      337.45      328.01      8.66 o 
   8  -2   3       51.08       56.46      5.96 o 
   9  -2   3        0.36        1.26      1.32 o 
  -9  -1   3        3.76        3.35      2.42 o 
  -8  -1   3       33.11       33.64      3.26 o 
  -7  -1   3        4.47        3.53      1.10 o 
  -6  -1   3       19.85       24.62      1.23 o 
  -5  -1   3       83.37       82.42      2.32 o 
  -4  -1   3        7.45        8.32      1.32 o 
  -3  -1   3       31.32       28.78      1.12 o 
  -2  -1   3      312.07      318.27      5.88 o 
  -1  -1   3      194.11      191.30      2.45 o 
   0  -1   3     1013.10     1044.38     11.05 o 
   1  -1   3       59.79       58.19      0.97 o 
   2  -1   3      214.34      207.24      2.80 o 
   3  -1   3      659.84      654.42      8.51 o 
   4  -1   3      360.56      396.57      5.22 o 
   5  -1   3      495.45      470.93      6.28 o 
   6  -1   3       14.99       18.23      1.42 o 
   7  -1   3        0.02        0.43      0.88 o 
   8  -1   3      345.48      395.99     17.70 o 
   9  -1   3        5.93        5.42      2.80 o 
  -8   0   3        0.61        0.68      0.99 o 
  -7   0   3       19.43       21.84      1.39 o 
  -5   0   3        0.75        1.60      0.57 o 
  -4   0   3      287.31      272.25      4.59 o 
  -3   0   3      626.05      670.78      9.23 o 
  -2   0   3     1803.07     1822.95     21.06 o 
  -1   0   3     1671.89     1715.20     21.30 o 
   0   0   3      507.88      538.62      8.96 o 
   1   0   3      787.46      780.36      8.40 o 
   2   0   3      215.19      219.37      2.97 o 
   3   0   3       23.67       24.70      0.97 o 
   4   0   3      961.44      975.34     11.69 o 
   5   0   3       19.01       21.25      1.16 o 
   6   0   3      114.29      115.79      4.10 o 
   7   0   3       74.98       74.59      3.47 o 
   8   0   3       35.35       37.92      3.13 o 
  -9   1   3        0.01        1.05      1.65 o 
  -8   1   3       27.92       35.78      1.80 o 
  -7   1   3       11.29       10.96      1.10 o 
  -6   1   3      157.70      167.37      5.05 o 
  -5   1   3      264.10      241.64      3.83 o 
  -4   1   3      193.62      207.72      3.63 o 
  -3   1   3      248.28      261.52      4.32 o 
  -2   1   3      606.30      581.45      7.93 o 
  -1   1   3       15.16       13.53      0.53 o 
   0   1   3     4614.59     4535.65     83.57 o 
   1   1   3      284.85      322.77      4.16 o 
   2   1   3      389.67      376.35      6.19 o 
   3   1   3      119.24      115.20      2.68 o 
   4   1   3        6.02        4.61      0.64 o 
   5   1   3        3.59        3.66      0.90 o 
   6   1   3       16.92       17.57      1.78 o 
   7   1   3        1.51        0.89      1.10 o 
   8   1   3       86.99       88.14      7.64 o 
  -9   2   3       36.23       43.96      3.53 o 
  -8   2   3        4.87        5.50      1.00 o 
  -7   2   3       63.49       63.54      2.23 o 
  -6   2   3      708.41      715.96     10.44 o 
  -5   2   3      155.64      163.09      3.37 o 
  -4   2   3      198.49      174.62      3.01 o 
  -3   2   3      243.78      243.92      4.49 o 
  -2   2   3      296.10      284.59      4.79 o 
  -1   2   3      426.54      429.50      5.76 o 
   0   2   3        5.60        8.70      0.54 o 
   1   2   3      115.95      122.75      1.94 o 
   2   2   3       77.38      105.96      2.06 o 
   3   2   3      571.17      558.95      8.00 o 
   4   2   3      236.12      225.47      4.88 o 
   5   2   3       18.46       16.07      1.39 o 
   6   2   3       49.48       47.08      2.77 o 
   7   2   3       24.02       27.77      2.62 o 
   8   2   3       17.10       18.76      2.45 o 
  -9   3   3      206.03      208.72      5.64 o 
  -8   3   3      412.07      404.86      9.49 o 
  -7   3   3        8.72        6.25      0.97 o 
  -6   3   3       19.58       30.93      3.73 o 
  -5   3   3      134.82      128.04      2.61 o 
  -4   3   3        0.00       -0.01      0.45 o 
  -3   3   3      361.87      369.80      5.99 o 
  -2   3   3      623.93      637.38      8.33 o 
  -1   3   3        0.52        0.59      0.35 o 
   0   3   3      978.05      943.20     10.99 o 
   1   3   3       51.80       51.48      0.89 o 
   2   3   3      302.20      291.82      5.42 o 
   3   3   3       80.29       74.49      2.95 o 
   4   3   3      265.21      256.59      7.42 o 
   5   3   3       42.12       39.08      2.07 o 
   6   3   3       59.44       61.31      6.15 o 
   7   3   3       47.75       53.39      3.54 o 
  -9   4   3      177.16      176.79      5.13 o 
  -8   4   3      100.21       94.47      2.87 o 
  -7   4   3       15.79       15.53      1.26 o 
  -6   4   3      149.88      145.29      3.85 o 
  -5   4   3      182.89      173.25      3.35 o 
  -4   4   3      374.18      366.99      6.24 o 
  -3   4   3       14.11       11.20      0.65 o 
  -2   4   3      656.89      606.16      9.05 o 
  -1   4   3      391.05      368.30      6.18 o 
   0   4   3      130.16      148.92      2.30 o 
   1   4   3        0.40        0.77      0.25 o 
   2   4   3        0.38        0.38      0.47 o 
   3   4   3      605.10      567.94     10.36 o 
   4   4   3      329.34      319.55      6.60 o 
   5   4   3       63.06       58.12      2.88 o 
   6   4   3        0.51        1.03      1.40 o 
  -9   5   3       57.07       58.15      3.12 o 
  -8   5   3       33.30       32.24      1.94 o 
  -7   5   3        0.00        0.42      0.62 o 
  -6   5   3       52.88       56.42      1.75 o 
  -5   5   3      335.20      339.92      8.98 o 
  -4   5   3       48.36       63.25      1.85 o 
  -3   5   3      563.63      596.26      8.02 o 
  -2   5   3      107.61      127.28      2.75 o 
  -1   5   3      477.57      451.30      7.12 o 
   0   5   3      691.19      672.34     11.25 o 
   1   5   3       78.39       76.44      3.04 o 
   2   5   3      182.96      163.75      5.02 o 
   3   5   3      427.41      403.37      9.58 o 
   4   5   3       15.83       11.97      1.84 o 
   5   5   3        1.43       -0.09      1.45 o 
   6   5   3        9.41        3.35      2.80 o 
  -9   6   3        0.14        1.03      1.06 o 
  -8   6   3        0.22        2.00      0.94 o 
  -7   6   3        2.80        2.40      0.82 o 
  -6   6   3        2.68        6.46      1.16 o 
  -5   6   3      282.87      268.85      6.02 o 
  -4   6   3       11.99       11.64      1.23 o 
  -3   6   3      102.69      103.88      2.57 o 
  -2   6   3      437.41      436.47      7.14 o 
  -1   6   3      548.25      591.80      9.13 o 
   0   6   3      147.36      130.57      3.11 o 
   1   6   3      110.96       92.18      3.60 o 
   2   6   3       82.37       65.57      3.20 o 
   3   6   3      121.64      113.33      4.57 o 
   4   6   3       16.88       18.17      2.64 o 
   5   6   3        0.20        3.46      1.91 o 
  -9   7   3      109.75      107.26      6.80 o 
  -8   7   3        2.69        1.16      1.21 o 
  -7   7   3        5.44        4.58      1.19 o 
  -6   7   3      313.66      300.29      8.58 o 
  -5   7   3      236.15      235.38      5.61 o 
  -4   7   3       47.30       50.54      2.98 o 
  -3   7   3       27.26       24.93      1.35 o 
  -2   7   3        0.00        0.19      0.47 o 
  -1   7   3      121.25      124.34      3.13 o 
   0   7   3      219.13      209.57      5.83 o 
   1   7   3       18.01       16.82      2.14 o 
   2   7   3      347.51      315.61      8.30 o 
   3   7   3       22.75       17.94      2.63 o 
   4   7   3       22.10       19.61      2.96 o 
  -8   8   3       50.58       51.95      6.24 o 
  -7   8   3        0.76        1.45      1.07 o 
  -6   8   3       73.62       69.95      3.41 o 
  -5   8   3       86.48       75.91      2.93 o 
  -4   8   3       14.66       13.54      1.36 o 
  -3   8   3       32.11       34.04      1.99 o 
  -2   8   3      289.67      288.31      6.37 o 
  -1   8   3        9.51       14.48      1.92 o 
   0   8   3      159.34      155.21      5.18 o 
   1   8   3        0.24       -0.73      1.09 o 
   2   8   3       11.48       13.73      2.70 o 
   3   8   3       70.54       72.86      6.71 o 
  -8   9   3        2.32        1.56      2.61 o 
  -7   9   3        9.21        9.06      1.48 o 
  -6   9   3       39.12       41.93      2.37 o 
  -5   9   3       12.41       16.24      1.62 o 
  -4   9   3       29.93       32.94      2.01 o 
  -3   9   3      153.55      162.84      5.48 o 
  -2   9   3       15.47       14.20      1.85 o 
  -1   9   3      167.80      173.12      5.72 o 
   0   9   3       30.86       31.58      3.08 o 
   1   9   3        0.43        0.96      1.64 o 
   2   9   3      116.29      112.78     13.88 o 
  -7  10   3        0.71        1.03      1.08 o 
  -6  10   3        0.62        0.51      1.42 o 
  -5  10   3      153.58      153.60      5.60 o 
  -4  10   3        1.34        1.49      2.98 o 
  -3  10   3        9.64        8.76      3.17 o 
  -2  10   3      241.03      234.67      8.29 o 
  -1  10   3        0.13        0.29      3.17 o 
   0  10   3       84.79       85.49      5.31 o 
  -5  11   3        0.73        1.12      1.18 o 
  -4  11   3       49.04       47.93      3.13 o 
  -3  11   3       43.95       36.52      5.40 o 
  -2  11   3       18.71       14.54      4.10 o 
   0 -12   4        0.25        2.51      2.15 o 
   1 -12   4       45.11       50.72      4.28 o 
   2 -12   4      113.12      123.64      4.38 o 
   3 -12   4      112.58      102.88      3.94 o 
   4 -12   4        0.04        0.03      1.28 o 
   5 -12   4        1.31        3.75      1.12 o 
   6 -12   4        9.97       11.68      1.62 o 
  -2 -11   4       19.86       23.48      5.03 o 
  -1 -11   4      322.33      324.77     11.19 o 
   0 -11   4       74.16       75.01      7.55 o 
   1 -11   4        4.44        5.59      1.30 o 
   2 -11   4      258.88      282.45      6.96 o 
   3 -11   4       98.52      101.74      3.04 o 
   4 -11   4      273.06      275.87      6.39 o 
   5 -11   4        5.45        6.37      1.16 o 
   6 -11   4        8.27       10.53      1.47 o 
   7 -11   4      121.23      109.41      4.72 o 
  -3 -10   4       62.11       66.09     10.81 o 
  -2 -10   4      101.33      108.05      5.99 o 
  -1 -10   4       81.06       85.24      5.04 o 
   0 -10   4        5.01        4.40      1.17 o 
   1 -10   4       13.82       12.07      1.66 o 
   2 -10   4      338.10      338.52      6.35 o 
   3 -10   4      527.68      536.02      9.08 o 
   4 -10   4      132.29      143.64      4.03 o 
   5 -10   4        0.15        1.36      0.77 o 
   6 -10   4       16.25       17.89      1.56 o 
   7 -10   4       85.14       82.04      3.93 o 
   8 -10   4        0.48        0.84      1.15 o 
  -4  -9   4        4.91        6.15      2.52 o 
  -3  -9   4        0.13       -1.09      1.61 o 
  -2  -9   4      117.20      119.18      5.85 o 
  -1  -9   4       94.78      101.88      5.19 o 
   0  -9   4      167.23      170.67      4.76 o 
   1  -9   4        3.08        2.52      0.69 o 
   2  -9   4        0.44        0.51      0.52 o 
   3  -9   4        7.37       11.23      0.97 o 
   4  -9   4      104.15      100.95      2.62 o 
   5  -9   4       55.55       55.27      2.64 o 
   6  -9   4       11.48       11.90      1.10 o 
   7  -9   4      172.22      163.36      4.06 o 
   8  -9   4        4.08        4.71      1.22 o 
   9  -9   4        0.41       -0.84      0.93 o 
  -5  -8   4       29.10       34.05      4.75 o 
  -4  -8   4       32.11       32.12      2.75 o 
  -3  -8   4       10.87       11.48      1.92 o 
  -2  -8   4      203.20      210.22      6.23 o 
  -1  -8   4        4.33        3.00      0.77 o 
   0  -8   4      405.09      387.45      9.06 o 
   1  -8   4        0.20        0.26      0.47 o 
   2  -8   4        4.28        4.24      0.52 o 
   3  -8   4      510.23      501.28      7.24 o 
   4  -8   4       25.75       22.46      1.07 o 
   5  -8   4        0.17        0.16      0.59 o 
   6  -8   4       59.36       55.27      2.03 o 
   7  -8   4        0.06        0.65      0.64 o 
   8  -8   4      141.05      151.38      5.50 o 
   9  -8   4        7.44        5.82      1.30 o 
  -6  -7   4       45.22       54.67      3.60 o 
  -5  -7   4        7.68        6.14      2.37 o 
  -4  -7   4       22.07       19.26      2.58 o 
  -3  -7   4      117.57      112.95      4.44 o 
  -2  -7   4       20.52       21.28      1.46 o 
  -1  -7   4      777.52      771.92      9.84 o 
   0  -7   4        7.91        4.98      0.55 o 
   1  -7   4       65.58       58.04      1.66 o 
   2  -7   4     1066.65     1054.72     12.53 o 
   3  -7   4       56.69       60.40      1.60 o 
   4  -7   4       62.37       62.15      1.53 o 
   5  -7   4       64.19       65.24      2.02 o 
   6  -7   4       20.47       20.40      1.27 o 
   7  -7   4      137.92      129.76      3.44 o 
   8  -7   4       33.95       34.71      1.90 o 
   9  -7   4        2.70        2.80      1.03 o 
  -6  -6   4        2.18        3.64      1.58 o 
  -5  -6   4        1.25        5.04      1.56 o 
  -4  -6   4       48.90       51.44      3.11 o 
  -3  -6   4      445.88      440.47      8.03 o 
  -2  -6   4     1393.96     1368.54     16.46 o 
  -1  -6   4        1.88        0.25      0.51 o 
   0  -6   4       10.32       10.50      0.96 o 
   1  -6   4        0.22        0.26      0.26 o 
   2  -6   4       25.35       18.05      0.75 o 
   3  -6   4     1955.97     1965.25     22.39 o 
   4  -6   4        2.53        3.82      0.59 o 
   5  -6   4       17.24       16.27      1.03 o 
   6  -6   4      211.34      208.24      4.31 o 
   7  -6   4       30.92       30.86      1.60 o 
   8  -6   4        3.77        4.10      1.02 o 
   9  -6   4        9.51        7.69      1.79 o 
  -7  -5   4       49.11       49.02      8.94 o 
  -6  -5   4      333.10      360.56      9.27 o 
  -5  -5   4      103.47      103.14      4.28 o 
  -4  -5   4        0.36        0.77      0.96 o 
  -3  -5   4       10.31        7.53      1.05 o 
  -2  -5   4      113.82      112.13      2.25 o 
  -1  -5   4      363.12      348.49      4.48 o 
   0  -5   4       40.05       39.78      0.93 o 
   1  -5   4      260.35      321.32      3.99 o 
   2  -5   4     1057.28     1015.50     12.09 o 
   3  -5   4       38.25       33.49      0.94 o 
   4  -5   4      194.18      186.94      4.16 o 
   5  -5   4        0.31        0.51      0.39 o 
   6  -5   4       78.80       80.53      3.98 o 
   7  -5   4        8.02        6.62      0.91 o 
   8  -5   4        1.21        0.60      0.65 o 
   9  -5   4       19.20       21.91      2.55 o 
  -7  -4   4       43.19       52.39      4.19 o 
  -6  -4   4        0.45        5.53      3.70 o 
  -5  -4   4       69.57       71.63      2.49 o 
  -4  -4   4       46.87       42.72      1.83 o 
  -3  -4   4       68.00       68.83      2.06 o 
  -2  -4   4     2273.71     2303.89     26.83 o 
  -1  -4   4       21.02       24.17      0.77 o 
   0  -4   4       58.71       64.45      2.02 o 
   1  -4   4      486.47      572.25      6.95 o 
   2  -4   4       55.31       55.57      1.15 o 
   3  -4   4      305.40      293.13      4.84 o 
   4  -4   4       16.73       17.06      0.89 o 
   5  -4   4       77.53       82.38      2.16 o 
   6  -4   4     1028.69      995.86     14.87 o 
   7  -4   4       49.25       50.55      1.87 o 
   8  -4   4        8.55       11.00      1.57 o 
   9  -4   4       19.14       18.97      2.85 o 
  -8  -3   4       15.82       16.79      3.26 o 
  -7  -3   4      113.14      129.52      6.06 o 
  -6  -3   4      217.53      227.07      6.83 o 
  -5  -3   4      112.82      115.14      3.05 o 
  -4  -3   4       64.36       58.97      2.24 o 
  -3  -3   4      518.00      521.07      7.82 o 
  -2  -3   4        1.71        0.80      0.36 o 
  -1  -3   4        1.07        0.45      0.20 o 
   0  -3   4      265.34      263.72      3.69 o 
   1  -3   4      297.58      309.62      4.79 o 
   2  -3   4      843.79      792.14      9.34 o 
   3  -3   4      416.48      428.45      6.64 o 
   4  -3   4      126.89      113.27      3.52 o 
   5  -3   4      558.20      563.11     13.52 o 
   6  -3   4        8.91       10.82      0.85 o 
   7  -3   4       45.66       43.83      2.12 o 
   8  -3   4       26.15       23.60      2.97 o 
   9  -3   4        0.76        0.75      1.48 o 
  -8  -2   4       13.94       12.08      2.46 o 
  -7  -2   4      175.68      189.20      5.04 o 
  -6  -2   4       92.80      101.63      2.94 o 
  -5  -2   4      234.91      214.23      4.32 o 
  -4  -2   4      144.57      147.47      3.16 o 
  -3  -2   4      330.97      311.54      5.08 o 
  -2  -2   4     3596.35     3679.38     45.64 o 
  -1  -2   4      837.84      885.93     10.59 o 
   0  -2   4        0.58        1.47      0.24 o 
   1  -2   4        6.69        3.43      0.31 o 
   2  -2   4     1869.86     2080.38     23.52 o 
   3  -2   4      546.96      545.02      8.17 o 
   4  -2   4      968.90     1037.25     14.92 o 
   5  -2   4       24.41       27.53      1.10 o 
   6  -2   4      307.36      310.24      6.70 o 
   7  -2   4        0.69        0.13      0.84 o 
   8  -2   4        0.19        2.61      1.46 o 
   9  -2   4       16.26       13.11      2.45 o 
  -9  -1   4       36.59       43.78      8.57 o 
  -8  -1   4        0.54        1.90      1.50 o 
  -7  -1   4        6.27        6.43      1.04 o 
  -6  -1   4      152.61      148.85      4.16 o 
  -5  -1   4        0.28        0.94      0.62 o 
  -4  -1   4       39.20       39.85      1.52 o 
  -3  -1   4      867.63      897.05     12.18 o 
  -2  -1   4      391.34      394.30      5.24 o 
  -1  -1   4     1023.52      996.04     11.73 o 
   0  -1   4      392.54      401.59      5.60 o 
   1  -1   4      418.39      435.01      4.97 o 
   2  -1   4      167.15      132.57      3.10 o 
   3  -1   4      132.98      131.96      2.23 o 
   4  -1   4       91.49      111.25      2.31 o 
   5  -1   4      250.82      238.03      4.93 o 
   6  -1   4      548.17      560.78      9.83 o 
   7  -1   4       43.22       43.07      3.91 o 
   8  -1   4      312.06      335.62     16.59 o 
  -9   0   4        0.95        1.95      1.53 o 
  -8   0   4        1.31        1.86      1.37 o 
  -7   0   4       11.06       14.46      1.31 o 
  -6   0   4       42.23       51.79      1.99 o 
  -5   0   4        7.63        3.97      0.73 o 
  -4   0   4      177.63      181.68      3.44 o 
  -3   0   4      108.09      107.71      2.24 o 
  -2   0   4      803.53      804.59     13.66 o 
  -1   0   4      508.93      504.96      7.59 o 
   0   0   4      316.48      350.47      5.49 o 
   1   0   4      272.38      285.71      3.83 o 
   2   0   4     4524.88     4672.21     51.68 o 
   3   0   4      119.15      111.98      1.92 o 
   4   0   4        0.08        0.01      0.26 o 
   5   0   4       69.13       67.75      2.01 o 
   6   0   4      293.92      306.85      7.78 o 
   7   0   4        7.50        7.46      1.75 o 
   8   0   4      159.23      132.87      9.69 o 
  -9   1   4        1.65        0.36      1.39 o 
  -8   1   4        0.30        0.45      0.84 o 
  -7   1   4       78.22       83.62      3.31 o 
  -6   1   4        9.68        8.48      1.35 o 
  -5   1   4       20.12       21.50      1.94 o 
  -4   1   4      397.09      373.37      6.89 o 
  -3   1   4      276.64      270.24      4.53 o 
  -2   1   4     1590.17     1540.23     25.17 o 
  -1   1   4      981.36     1022.53     12.98 o 
   0   1   4       80.09       86.81      1.73 o 
   1   1   4       33.77       28.25      0.83 o 
   2   1   4      358.90      393.10      5.76 o 
   3   1   4       39.70       34.95      1.20 o 
   4   1   4      306.88      312.74      6.69 o 
   5   1   4      152.21      147.80      3.93 o 
   6   1   4      906.41      899.45     27.30 o 
   7   1   4       57.44       56.71      4.29 o 
   8   1   4        5.39        2.45      1.46 o 
  -9   2   4        1.15        2.78      1.26 o 
  -8   2   4      119.51      124.89      3.40 o 
  -7   2   4      117.24      111.64      3.06 o 
  -6   2   4      285.07      285.74      5.26 o 
  -5   2   4       31.00       26.30      1.39 o 
  -4   2   4        9.31        8.01      0.86 o 
  -3   2   4      740.48      720.60     12.76 o 
  -2   2   4      769.93      798.29     14.14 o 
  -1   2   4       43.55       57.23      1.41 o 
   0   2   4      393.94      485.49      6.78 o 
   1   2   4       67.24       66.37      1.53 o 
   2   2   4      485.70      474.37      9.74 o 
   3   2   4        0.25        0.83      0.59 o 
   4   2   4       54.93       55.50      2.26 o 
   5   2   4        4.07        4.32      1.01 o 
   6   2   4      197.81      198.73      7.17 o 
   7   2   4        0.43       -1.11      1.27 o 
  -9   3   4        1.14        1.46      1.20 o 
  -8   3   4      193.69      189.28      6.11 o 
  -7   3   4        0.31        0.96      0.75 o 
  -6   3   4       79.60       80.41      2.67 o 
  -5   3   4       21.99       20.13      1.15 o 
  -4   3   4       60.81       57.89      1.98 o 
  -3   3   4        1.82        1.05      0.60 o 
  -2   3   4      811.34      774.34     21.48 o 
  -1   3   4      189.38      208.34      3.34 o 
   0   3   4      147.14      166.24      2.90 o 
   1   3   4      723.32      709.44      7.89 o 
   2   3   4       15.77       14.65      1.04 o 
   3   3   4      196.93      199.00      4.50 o 
   4   3   4        1.12        2.21      1.35 o 
   5   3   4       11.13        9.89      1.31 o 
   6   3   4      183.45      197.73      8.29 o 
   7   3   4        6.27        8.63      1.92 o 
  -9   4   4       16.46       11.37      1.63 o 
  -8   4   4       49.68       53.32      2.66 o 
  -7   4   4       23.92       25.33      1.57 o 
  -6   4   4       10.09       11.46      0.98 o 
  -5   4   4        3.18        3.78      0.85 o 
  -4   4   4        7.24        9.44      0.98 o 
  -3   4   4      582.23      528.09      7.29 o 
  -2   4   4        6.49       10.72      1.11 o 
  -1   4   4      176.01      180.73      2.98 o 
   0   4   4        1.92        3.99      0.45 o 
   1   4   4       47.74       43.53      1.56 o 
   2   4   4     1111.80     1073.73     16.97 o 
   3   4   4      190.35      172.25      5.27 o 
   4   4   4        3.30        2.44      0.92 o 
   5   4   4      195.50      211.15      8.57 o 
   6   4   4        4.36        5.22      2.61 o 
  -9   5   4        5.55        6.22      1.40 o 
  -8   5   4        0.02        0.83      0.94 o 
  -7   5   4      219.89      212.78      4.55 o 
  -6   5   4      175.72      171.12      3.65 o 
  -5   5   4       18.96       20.08      1.25 o 
  -4   5   4      334.65      316.57      6.64 o 
  -3   5   4       13.19       13.11      0.99 o 
  -2   5   4      677.92      687.25     10.39 o 
  -1   5   4        7.95       10.54      0.84 o 
   0   5   4       46.45       54.77      1.82 o 
   1   5   4     1548.01     1448.10     32.68 o 
   2   5   4       30.27       28.10      4.38 o 
   3   5   4       23.20       23.53      2.16 o 
   4   5   4        0.34       -0.29      1.40 o 
   5   5   4       31.05       35.29      3.48 o 
  -9   6   4        8.97        7.27      2.80 o 
  -8   6   4       40.35       41.37      4.79 o 
  -7   6   4        0.16       -0.80      0.80 o 
  -6   6   4       15.42       14.42      2.12 o 
  -5   6   4       22.24       22.99      1.77 o 
  -4   6   4        6.20        5.34      1.06 o 
  -3   6   4      801.20      792.97     13.90 o 
  -2   6   4       15.30       17.66      1.12 o 
  -1   6   4      207.84      216.94      7.34 o 
   0   6   4        0.94        1.08      0.96 o 
   1   6   4      238.13      212.41      6.01 o 
   2   6   4       43.19       44.87      2.85 o 
   3   6   4        0.01       -0.84      1.32 o 
   4   6   4        0.18        2.39      1.64 o 
   5   6   4       82.33       89.80      5.47 o 
  -9   7   4        0.04        0.94      1.37 o 
  -8   7   4       45.39       43.23      2.45 o 
  -7   7   4      231.22      240.22      7.43 o 
  -6   7   4       16.65       16.19      1.66 o 
  -5   7   4       43.00       42.38      2.22 o 
  -4   7   4       95.83       91.41      3.31 o 
  -3   7   4       24.31       22.67      2.22 o 
  -2   7   4      298.87      289.27      6.29 o 
  -1   7   4      392.52      349.80      8.28 o 
   0   7   4      163.44      137.87      4.80 o 
   1   7   4      337.23      301.88     10.54 o 
   2   7   4        0.58       -0.28      1.32 o 
   3   7   4       23.29       21.95      2.89 o 
   4   7   4        3.48        2.68      1.96 o 
  -8   8   4      125.21      124.61      4.04 o 
  -7   8   4        4.06        2.78      1.15 o 
  -6   8   4       49.81       49.23      2.53 o 
  -5   8   4        6.21        4.06      1.12 o 
  -4   8   4       50.28       53.39      2.48 o 
  -3   8   4      103.97      106.55      8.11 o 
  -2   8   4       46.55       42.36      2.07 o 
  -1   8   4        0.31        1.12      1.22 o 
   0   8   4       75.95       79.75      4.47 o 
   1   8   4       46.08       50.54      3.79 o 
   2   8   4       86.37       85.38      6.89 o 
   3   8   4       26.90       25.35      3.21 o 
  -7   9   4       54.00       52.98      2.86 o 
  -6   9   4        4.08        2.75      1.17 o 
  -5   9   4        3.55        1.81      1.09 o 
  -4   9   4       89.92       88.93      3.89 o 
  -3   9   4      201.05      198.99      6.20 o 
  -2   9   4      189.70      199.95     10.99 o 
  -1   9   4        0.60       -0.21      2.33 o 
   0   9   4       17.88       17.91      2.57 o 
   1   9   4      108.61      111.44      8.01 o 
  -6  10   4       52.09       53.98      3.76 o 
  -5  10   4        7.87        9.11      1.72 o 
  -4  10   4       64.59       70.47      3.72 o 
  -3  10   4       96.87       89.45      7.27 o 
  -2  10   4        7.94        8.94      3.35 o 
  -1  10   4        1.49        4.23      2.10 o 
   0  10   4       59.78       58.33      6.15 o 
   0 -12   5       60.84       66.63      4.94 o 
   1 -12   5        3.88        0.54      2.89 o 
   2 -12   5      125.60      134.38      4.68 o 
   3 -12   5        0.38        0.39      1.49 o 
   4 -12   5        2.83        1.51      0.95 o 
   5 -12   5       73.67       72.87      3.10 o 
   6 -12   5       30.51       26.19      2.10 o 
  -2 -11   5       62.53       79.20      7.64 o 
  -1 -11   5        0.85        0.49      2.05 o 
   0 -11   5        0.07       -1.51      1.77 o 
   1 -11   5       82.02       79.59      3.40 o 
   2 -11   5        7.45        6.60      2.44 o 
   3 -11   5       58.54       63.07      2.37 o 
   4 -11   5       37.23       40.03      4.27 o 
   5 -11   5        1.42        1.16      1.09 o 
   6 -11   5      124.17      122.21      5.15 o 
   7 -11   5        5.40        7.28      1.61 o 
  -3 -10   5      269.80      305.55     11.11 o 
  -2 -10   5       19.73       24.03      3.29 o 
  -1 -10   5        2.52        0.37      1.71 o 
   0 -10   5      135.88      143.78      5.64 o 
   1 -10   5       23.09       19.33      1.34 o 
   2 -10   5      391.43      400.50      7.28 o 
   3 -10   5        0.04        1.11      0.91 o 
   4 -10   5       15.50       15.86      1.42 o 
   5 -10   5      312.37      301.89      6.81 o 
   6 -10   5      144.26      143.07      6.15 o 
   7 -10   5        8.61        8.01      1.56 o 
   8 -10   5        8.27        9.87      1.96 o 
  -4  -9   5       44.74       51.15      5.68 o 
  -3  -9   5        2.97        3.50      2.04 o 
  -2  -9   5      194.92      196.54      7.82 o 
  -1  -9   5        0.06       -0.75      0.75 o 
   0  -9   5       37.38       37.86      1.60 o 
   1  -9   5      275.47      293.55      5.12 o 
   2  -9   5        0.90       -0.15      0.44 o 
   3  -9   5       65.22       60.24      1.68 o 
   4  -9   5       28.98       30.60      1.48 o 
   5  -9   5       19.04       18.21      1.86 o 
   6  -9   5       83.73       81.69      3.92 o 
   7  -9   5        0.66        1.10      0.79 o 
   8  -9   5      114.74      115.54      4.61 o 
  -5  -8   5        1.41        1.97      1.68 o 
  -4  -8   5        4.68        1.01      1.50 o 
  -3  -8   5      205.96      217.70      8.16 o 
  -2  -8   5       77.27       82.84      2.91 o 
  -1  -8   5       37.85       36.72      1.53 o 
   0  -8   5       15.58       17.22      1.35 o 
   1  -8   5      109.81       94.08      2.09 o 
   2  -8   5      302.34      301.85      4.51 o 
   3  -8   5        0.36       -0.37      0.37 o 
   4  -8   5      200.56      196.82      4.02 o 
   5  -8   5      334.23      321.39      5.31 o 
   6  -8   5        0.22       -0.16      0.55 o 
   7  -8   5       40.14       40.13      1.91 o 
   8  -8   5       23.20       24.02      1.84 o 
   9  -8   5        6.98       13.79      1.62 o 
  -5  -7   5        1.02        3.47      1.63 o 
  -4  -7   5       17.57       20.70      2.36 o 
  -3  -7   5       69.61       64.58      3.48 o 
  -2  -7   5       19.14       14.99      1.01 o 
  -1  -7   5       25.27       30.10      1.28 o 
   0  -7   5       59.93       54.28      1.72 o 
   1  -7   5      120.09      129.19      2.20 o 
   2  -7   5      153.15      143.66      2.58 o 
   3  -7   5       23.04       22.90      1.17 o 
   4  -7   5       97.42       89.57      2.14 o 
   5  -7   5      155.64      155.13      3.43 o 
   6  -7   5      520.06      504.57      8.53 o 
   7  -7   5       79.11       77.33      2.80 o 
   8  -7   5      199.83      202.80      5.24 o 
   9  -7   5      159.96      162.07      9.96 o 
  -6  -6   5       29.63       29.29      3.52 o 
  -5  -6   5       16.04       16.87      4.02 o 
  -4  -6   5      261.65      254.37      7.24 o 
  -3  -6   5      329.68      327.87      5.75 o 
  -2  -6   5       65.59       64.81      2.07 o 
  -1  -6   5       23.25       21.07      0.96 o 
   0  -6   5      117.06      120.73      1.96 o 
   1  -6   5      328.55      330.31      4.62 o 
   2  -6   5       78.84       73.80      1.60 o 
   3  -6   5      255.27      256.85      3.71 o 
   4  -6   5      129.44      133.06      2.95 o 
   5  -6   5      205.18      195.45      4.68 o 
   6  -6   5        1.19        0.09      0.50 o 
   7  -6   5       68.70       66.60      2.30 o 
   8  -6   5       14.07       12.95      1.39 o 
   9  -6   5       20.27       24.67      2.34 o 
  -7  -5   5       14.27       17.36      3.00 o 
  -6  -5   5       38.14       39.54      2.95 o 
  -5  -5   5       57.25       60.72      4.22 o 
  -4  -5   5      474.28      463.86      9.55 o 
  -3  -5   5      545.08      532.90      8.35 o 
  -2  -5   5      114.66      110.46      2.32 o 
  -1  -5   5        0.39        0.47      0.33 o 
   0  -5   5      430.65      384.41      4.86 o 
   1  -5   5      810.90      875.86     10.51 o 
   2  -5   5      103.88      108.82      1.79 o 
   3  -5   5        2.03        1.23      0.32 o 
   4  -5   5      178.43      163.93      3.36 o 
   5  -5   5        8.27        7.70      1.02 o 
   6  -5   5      152.67      147.04      3.47 o 
   7  -5   5       23.60       22.00      2.21 o 
   8  -5   5       71.37       73.29      3.28 o 
   9  -5   5        0.03        0.70      1.35 o 
  -7  -4   5       18.48       18.45      6.43 o 
  -6  -4   5        5.33        2.82      1.44 o 
  -5  -4   5        0.16       -0.25      0.77 o 
  -4  -4   5       56.84       61.97      2.16 o 
  -3  -4   5      378.92      361.57      6.03 o 
  -2  -4   5      210.34      204.12      3.32 o 
  -1  -4   5      508.68      570.26      6.75 o 
   0  -4   5      142.28      150.21      3.29 o 
   1  -4   5      267.19      262.60      3.13 o 
   2  -4   5      549.34      557.77      6.40 o 
   3  -4   5        7.81       10.70      0.74 o 
   4  -4   5     1287.15     1302.20     18.63 o 
   5  -4   5        3.98        0.96      0.63 o 
   6  -4   5        2.59        2.38      0.77 o 
   7  -4   5        1.44        1.53      0.62 o 
   8  -4   5        4.55        3.18      1.22 o 
   9  -4   5       90.70       98.11      5.28 o 
  -8  -3   5       24.49       26.64      6.89 o 
  -7  -3   5        9.48        8.24      3.82 o 
  -6  -3   5      123.48      125.41      3.95 o 
  -5  -3   5       13.60       16.08      1.57 o 
  -4  -3   5      632.60      618.29     11.63 o 
  -3  -3   5       92.09       76.25      2.12 o 
  -2  -3   5       63.73       54.49      1.60 o 
  -1  -3   5      137.42      158.93      2.99 o 
   0  -3   5       55.16       38.16      1.00 o 
   1  -3   5        0.60        0.68      0.21 o 
   2  -3   5       16.81       14.28      0.61 o 
   3  -3   5      850.69      917.09     13.29 o 
   4  -3   5      445.16      452.17      7.22 o 
   5  -3   5      291.46      290.65      5.23 o 
   6  -3   5      171.62      163.61      4.36 o 
   7  -3   5        4.58        4.32      1.59 o 
   8  -3   5      200.37      201.00      7.57 o 
   9  -3   5        0.24        1.43      1.50 o 
  -8  -2   5       12.41       12.13      3.54 o 
  -7  -2   5      124.61      138.48      4.95 o 
  -6  -2   5        0.01       -0.82      0.89 o 
  -5  -2   5       37.72       40.80      1.76 o 
  -4  -2   5      349.41      337.81      5.73 o 
  -3  -2   5        3.30        8.22      0.75 o 
  -2  -2   5        3.89        4.83      0.47 o 
  -1  -2   5      115.73      117.83      2.06 o 
   0  -2   5        5.43       14.40      0.53 o 
   1  -2   5      895.13      922.16     10.12 o 
   2  -2   5     1071.00     1151.53     14.66 o 
   3  -2   5      615.17      648.95      8.59 o 
   4  -2   5      843.81      837.01     12.40 o 
   5  -2   5       28.92       23.55      1.24 o 
   6  -2   5        3.18        3.38      0.88 o 
   7  -2   5        3.97        6.15      1.85 o 
   8  -2   5      121.87      124.85      5.81 o 
  -8  -1   5      199.54      218.08      8.42 o 
  -7  -1   5       14.69       14.08      1.40 o 
  -6  -1   5      100.38       97.86      3.39 o 
  -5  -1   5      206.45      218.50      5.16 o 
  -4  -1   5      196.56      188.93      3.65 o 
  -3  -1   5     1863.67     1865.14     24.06 o 
  -2  -1   5       43.88       31.17      1.13 o 
  -1  -1   5       29.00       36.65      1.42 o 
   0  -1   5     1502.99     1591.42     20.30 o 
   1  -1   5      935.35     1005.77     11.69 o 
   2  -1   5      714.87      889.76     11.42 o 
   3  -1   5      427.95      442.37      6.16 o 
   4  -1   5       10.36       12.33      0.73 o 
   5  -1   5      167.62      172.69      4.52 o 
   6  -1   5      342.26      319.30     10.80 o 
   7  -1   5       47.21       40.76      3.21 o 
   8  -1   5        1.57       -0.27      1.27 o 
  -9   0   5        2.18        2.38      1.53 o 
  -8   0   5       28.95       32.31      1.94 o 
  -7   0   5       96.16      101.33      3.37 o 
  -6   0   5        8.55        8.39      1.37 o 
  -5   0   5       41.66       46.70      2.19 o 
  -4   0   5      628.34      615.09      8.97 o 
  -3   0   5       10.70       10.10      0.83 o 
  -2   0   5      289.13      305.93      5.58 o 
  -1   0   5        4.12        1.87      0.48 o 
   0   0   5     1109.81     1285.01     18.41 o 
   1   0   5      124.63      107.07      2.07 o 
   2   0   5      144.49      150.81      2.75 o 
   3   0   5        9.72       11.03      0.57 o 
   4   0   5     1497.68     1544.55     26.95 o 
   5   0   5      189.52      187.53      5.45 o 
   6   0   5      494.60      495.91     14.88 o 
   7   0   5       43.52       51.60      8.67 o 
   8   0   5        0.05        0.22      1.29 o 
  -9   1   5        2.94        4.66      1.79 o 
  -8   1   5       82.17       89.90      2.99 o 
  -7   1   5        5.98        6.09      1.10 o 
  -6   1   5      116.51      116.60      3.66 o 
  -5   1   5        1.44        1.16      0.79 o 
  -4   1   5        2.53        4.19      0.86 o 
  -3   1   5     1110.19     1043.37     15.91 o 
  -2   1   5        0.07        0.22      0.57 o 
  -1   1   5        5.15        5.83      0.57 o 
   0   1   5     2790.79     2939.59     41.36 o 
   1   1   5       11.20       13.63      0.66 o 
   2   1   5       41.03       38.67      1.23 o 
   3   1   5      199.68      187.82      3.43 o 
   4   1   5      376.86      362.78      6.98 o 
   5   1   5      103.62       92.87      3.68 o 
   6   1   5        6.88        5.49      1.41 o 
   7   1   5        5.49        5.74      1.86 o 
  -9   2   5       19.94       20.76      1.93 o 
  -8   2   5       17.93       16.31      1.69 o 
  -7   2   5       27.54       31.81      1.79 o 
  -6   2   5        5.42        5.58      0.98 o 
  -5   2   5       21.91       23.02      1.65 o 
  -4   2   5      843.72      793.08     14.41 o 
  -3   2   5       35.75       38.13      1.92 o 
  -2   2   5      596.86      666.65     17.64 o 
  -1   2   5      218.39      220.90      3.55 o 
   0   2   5       20.07       15.98      0.80 o 
   1   2   5      189.64      175.93      2.81 o 
   2   2   5      351.75      370.31      5.69 o 
   3   2   5       11.91       10.91      1.45 o 
   4   2   5     2269.27     2224.19     44.91 o 
   5   2   5       17.23       20.07      1.96 o 
   6   2   5        2.94        1.46      1.27 o 
   7   2   5        3.43        2.49      1.68 o 
  -9   3   5       16.89       15.69      1.75 o 
  -8   3   5      226.69      241.38      5.70 o 
  -7   3   5       10.02        8.38      1.53 o 
  -6   3   5        5.88        6.38      1.00 o 
  -5   3   5       35.17       33.23      1.63 o 
  -4   3   5        2.69        1.47      0.77 o 
  -3   3   5      252.65      231.27      5.31 o 
  -2   3   5      204.49      252.81      6.95 o 
  -1   3   5        0.92        1.87      0.47 o 
   0   3   5      424.85      425.54      7.55 o 
   1   3   5       60.22       69.65      1.54 o 
   2   3   5       75.72       76.17      2.86 o 
   3   3   5       70.58       61.99      3.20 o 
   4   3   5       12.58       12.98      1.33 o 
   5   3   5       62.71       64.52      5.03 o 
   6   3   5       28.41       26.14      2.62 o 
  -9   4   5       18.12       18.22      2.97 o 
  -8   4   5        0.09       -0.36      0.95 o 
  -7   4   5       56.32       51.51      2.88 o 
  -6   4   5        2.68        3.60      0.89 o 
  -5   4   5      112.53      101.45      2.87 o 
  -4   4   5      200.08      185.04      3.97 o 
  -3   4   5        6.10        3.71      0.84 o 
  -2   4   5        0.32       -0.46      0.64 o 
  -1   4   5      141.38      143.80      3.44 o 
   0   4   5      268.49      259.29      4.33 o 
   1   4   5       81.82       79.17      3.26 o 
   2   4   5      183.01      186.79      8.05 o 
   3   4   5       50.65       42.86      2.75 o 
   4   4   5      250.22      241.24      7.13 o 
   5   4   5       13.32       13.79      3.91 o 
   6   4   5        8.88       12.11      3.73 o 
  -9   5   5        1.83        1.69      1.29 o 
  -8   5   5       62.72       67.18      2.80 o 
  -7   5   5        5.22        6.18      1.05 o 
  -6   5   5        4.04        2.83      0.97 o 
  -5   5   5       31.77       28.47      1.89 o 
  -4   5   5      425.00      422.99      8.46 o 
  -3   5   5      124.45      125.54      3.75 o 
  -2   5   5        3.92        3.24      0.74 o 
  -1   5   5      618.87      614.00     11.07 o 
   0   5   5      565.07      558.07      9.76 o 
   1   5   5       79.62       69.78      3.21 o 
   2   5   5        8.40        7.07      1.89 o 
   3   5   5      135.07      148.86      5.30 o 
   4   5   5      116.87      104.04      5.87 o 
   5   5   5       39.56       44.17      5.59 o 
  -9   6   5       59.41       65.55      3.96 o 
  -8   6   5        2.27        2.17      1.39 o 
  -7   6   5        1.14       -0.24      0.92 o 
  -6   6   5       55.00       57.05      2.71 o 
  -5   6   5      115.87      115.89      3.73 o 
  -4   6   5      247.36      241.08      5.69 o 
  -3   6   5      178.08      173.86      6.06 o 
  -2   6   5       30.54       36.71      1.78 o 
  -1   6   5     1185.24     1140.87     17.27 o 
   0   6   5      102.69      110.52      4.03 o 
   1   6   5       46.77       50.44      2.92 o 
   2   6   5        1.05       -0.46      1.14 o 
   3   6   5       43.48       39.78      3.55 o 
   4   6   5      120.71      133.39      6.45 o 
  -8   7   5       52.33       55.72      3.85 o 
  -7   7   5       15.19       16.73      2.73 o 
  -6   7   5        0.24        0.00      1.14 o 
  -5   7   5      141.19      131.76      4.53 o 
  -4   7   5      100.32       95.89      3.31 o 
  -3   7   5      410.66      401.84     10.34 o 
  -2   7   5        4.33        4.98      1.00 o 
  -1   7   5        0.06        1.04      1.07 o 
   0   7   5      146.99      150.80      5.09 o 
   1   7   5        0.12        1.23      1.38 o 
   2   7   5        0.02       -1.86      1.86 o 
   3   7   5       70.06       69.73      4.74 o 
  -8   8   5        9.68       12.22      1.88 o 
  -7   8   5       43.80       36.55      3.20 o 
  -6   8   5        1.11        2.46      1.16 o 
  -5   8   5       45.28       51.20      2.63 o 
  -4   8   5       71.58       70.52      5.03 o 
  -3   8   5      159.09      150.02      5.17 o 
  -2   8   5       94.34       79.20      6.52 o 
  -1   8   5      135.83      136.86      5.81 o 
   0   8   5       32.65       35.78      3.21 o 
   1   8   5        7.73        8.32      2.15 o 
   2   8   5       23.22       26.33      3.29 o 
  -7   9   5        0.01       -0.31      1.13 o 
  -6   9   5        6.95        6.32      1.49 o 
  -5   9   5       25.53       30.32      5.22 o 
  -4   9   5      256.06      261.30     15.37 o 
  -3   9   5        0.32       -1.86      2.24 o 
  -2   9   5        3.36        5.40      2.80 o 
  -1   9   5      191.31      188.40      7.42 o 
   0   9   5       59.42       59.41      8.20 o 
  -5  10   5      198.37      196.25      6.71 o 
  -4  10   5       18.80       21.52      2.23 o 
  -3  10   5       16.76       20.50      4.29 o 
  -2  10   5       34.00       21.43      4.47 o 
   0 -12   6       86.10       88.70      5.59 o 
   1 -12   6       26.75       33.73      2.51 o 
   2 -12   6        8.74        6.66      1.53 o 
   3 -12   6       18.45       18.61      2.28 o 
   4 -12   6      197.16      198.68      6.89 o 
   5 -12   6        8.96        8.26      1.48 o 
   6 -12   6        3.57        2.20      1.59 o 
  -1 -11   6        4.83        3.18      2.14 o 
   0 -11   6       69.26       67.89      3.20 o 
   1 -11   6       31.42       31.95      2.39 o 
   2 -11   6        0.07        0.02      0.66 o 
   3 -11   6       78.80       79.91      3.04 o 
   4 -11   6       48.79       57.15      2.62 o 
   5 -11   6       53.34       58.64      2.68 o 
   6 -11   6        2.98        2.61      1.19 o 
   7 -11   6        0.02        0.49      1.11 o 
  -3 -10   6        0.70        1.49      2.24 o 
  -2 -10   6        0.55        1.22      1.83 o 
  -1 -10   6       55.14       54.23      4.14 o 
   0 -10   6       83.82       85.54      3.45 o 
   1 -10   6       54.83       53.41      2.15 o 
   2 -10   6       10.18       13.44      1.64 o 
   3 -10   6      170.89      150.78      3.72 o 
   4 -10   6      443.40      434.17      7.58 o 
   5 -10   6        8.02        6.77      0.98 o 
   6 -10   6       10.45        9.33      1.22 o 
   7 -10   6        8.17        9.44      1.31 o 
   8 -10   6       33.10       36.94      2.35 o 
  -4  -9   6        5.40        6.22      2.44 o 
  -3  -9   6        8.53        8.29      2.07 o 
  -2  -9   6       49.22       50.12      3.91 o 
  -1  -9   6       88.73       83.11      3.01 o 
   0  -9   6      147.58      164.08      3.56 o 
   1  -9   6        0.18        0.17      0.51 o 
   2  -9   6       28.08       24.13      1.13 o 
   3  -9   6      263.03      251.38      4.48 o 
   4  -9   6        3.06        3.76      0.76 o 
   5  -9   6        0.08       -0.07      0.64 o 
   6  -9   6       36.64       40.02      2.32 o 
   7  -9   6      277.49      272.85     10.25 o 
   8  -9   6       46.40       47.83      2.75 o 
  -5  -8   6       87.95       93.90      4.81 o 
  -4  -8   6       62.02       60.24      3.77 o 
  -3  -8   6       23.37       22.69      2.52 o 
  -2  -8   6       23.34       19.41      2.21 o 
  -1  -8   6        6.40        9.90      1.19 o 
   0  -8   6      134.76      104.50      3.19 o 
   1  -8   6      104.03       92.05      2.13 o 
   2  -8   6       57.12       46.72      1.82 o 
   3  -8   6      674.77      631.03      9.91 o 
   4  -8   6      234.34      239.51      4.72 o 
   5  -8   6       12.33       10.73      2.27 o 
   6  -8   6       85.59       76.29      2.76 o 
   7  -8   6      327.92      307.06      6.91 o 
   8  -8   6       11.61       13.34      1.53 o 
  -5  -7   6       18.90       15.62      5.04 o 
  -4  -7   6        0.81        1.84      1.44 o 
  -3  -7   6       66.46       68.66      4.45 o 
  -2  -7   6        5.94        5.46      1.06 o 
  -1  -7   6      260.92      253.85      4.28 o 
   0  -7   6       36.06       42.25      1.38 o 
   1  -7   6        8.61        8.07      0.69 o 
   2  -7   6      270.07      257.72      4.02 o 
   3  -7   6      104.38       99.38      3.71 o 
   4  -7   6      757.99      740.76     10.24 o 
   5  -7   6      496.66      490.84      8.20 o 
   6  -7   6      117.25      120.45      3.12 o 
   7  -7   6      131.50      122.26      4.57 o 
   8  -7   6       57.96       54.17      3.09 o 
   9  -7   6       62.85       68.86      3.95 o 
  -6  -6   6        5.46        7.87      2.54 o 
  -5  -6   6       87.55       92.43      4.39 o 
  -4  -6   6        1.22        0.97      0.76 o 
  -3  -6   6       19.80       19.21      1.53 o 
  -2  -6   6       45.44       45.72      2.36 o 
  -1  -6   6        0.10        0.01      0.40 o 
   0  -6   6      256.15      240.29      3.58 o 
   1  -6   6       55.77       60.02      1.57 o 
   2  -6   6        1.85        2.31      0.46 o 
   3  -6   6      837.99      814.74     10.91 o 
   4  -6   6      414.93      402.91      6.79 o 
   5  -6   6       36.17       38.98      1.56 o 
   6  -6   6       67.64       63.73      2.26 o 
   7  -6   6       90.33       83.51      2.67 o 
   8  -6   6       32.49       41.31      2.19 o 
   9  -6   6       19.66       20.19      2.18 o 
  -7  -5   6        9.56        7.40      3.17 o 
  -6  -5   6      168.42      172.40     15.09 o 
  -5  -5   6       10.84        9.71      1.89 o 
  -4  -5   6       54.40       54.77      2.57 o 
  -3  -5   6        8.10        7.86      1.28 o 
  -2  -5   6       18.53       18.82      1.18 o 
  -1  -5   6      395.07      390.45      5.13 o 
   0  -5   6       17.58       16.22      0.98 o 
   1  -5   6      113.32      107.17      2.20 o 
   2  -5   6      152.57      153.51      2.31 o 
   3  -5   6        1.10        1.47      0.44 o 
   4  -5   6      791.67      767.24     11.63 o 
   5  -5   6      198.12      183.31      3.85 o 
   6  -5   6       71.10       70.67      2.23 o 
   7  -5   6       47.06       46.85      1.93 o 
   8  -5   6        0.01       -0.39      0.95 o 
   9  -5   6        9.19       10.81      1.87 o 
  -7  -4   6        4.10        3.13      2.01 o 
  -6  -4   6        8.68        9.92      1.96 o 
  -5  -4   6      324.54      334.48      7.09 o 
  -4  -4   6        1.02        0.20      0.94 o 
  -3  -4   6      152.09      156.54      3.37 o 
  -2  -4   6      463.23      450.41      6.92 o 
  -1  -4   6       30.28       36.09      1.11 o 
   0  -4   6      173.44      174.80      2.69 o 
   1  -4   6       49.68       48.84      1.20 o 
   2  -4   6       44.65       49.63      1.22 o 
   3  -4   6      550.73      519.88      8.15 o 
   4  -4   6      103.57       86.80      2.26 o 
   5  -4   6        0.68       -0.23      0.44 o 
   6  -4   6       25.92       26.07      2.21 o 
   7  -4   6       41.69       39.68      2.11 o 
   8  -4   6      169.06      181.31      5.46 o 
   9  -4   6        4.41        7.83      2.61 o 
  -8  -3   6       19.33       17.54      3.29 o 
  -7  -3   6       28.74       24.54      3.06 o 
  -6  -3   6      134.31      134.99      7.84 o 
  -5  -3   6        0.85        1.22      0.74 o 
  -4  -3   6      282.36      259.45      6.42 o 
  -3  -3   6      122.92      135.04      3.20 o 
  -2  -3   6       16.45       23.16      1.13 o 
  -1  -3   6      371.19      375.45      5.20 o 
   0  -3   6      452.20      450.78      4.77 o 
   1  -3   6      226.73      258.02      3.73 o 
   2  -3   6     1096.21     1128.44     15.98 o 
   3  -3   6      109.87      134.54      2.85 o 
   4  -3   6      440.22      425.09      7.03 o 
   5  -3   6        8.21        9.24      1.40 o 
   6  -3   6       11.54       11.59      1.29 o 
   7  -3   6      140.31      150.58      4.17 o 
   8  -3   6        0.36        0.48      1.77 o 
  -8  -2   6        3.32        0.81      2.08 o 
  -7  -2   6        0.62        3.41      1.54 o 
  -6  -2   6       34.94       30.71      2.07 o 
  -5  -2   6        9.56        8.17      1.19 o 
  -4  -2   6       27.63       25.17      1.33 o 
  -3  -2   6       56.03       48.51      1.67 o 
  -2  -2   6      147.27      134.33      5.46 o 
  -1  -2   6      315.52      304.28      4.33 o 
   0  -2   6      217.89      210.59      3.96 o 
   1  -2   6      244.35      268.06      3.86 o 
   2  -2   6      144.61      140.47      2.31 o 
   3  -2   6      687.75      653.88      8.78 o 
   4  -2   6       54.42       53.04      1.66 o 
   5  -2   6        6.39        5.11      0.66 o 
   6  -2   6       91.27       87.90      3.52 o 
   7  -2   6        9.22        8.91      1.96 o 
   8  -2   6       77.42       73.90      4.65 o 
  -8  -1   6       40.75       42.46     10.44 o 
  -7  -1   6       39.65       41.45      2.61 o 
  -6  -1   6       97.07      108.06      3.76 o 
  -5  -1   6      161.98      169.99      5.59 o 
  -4  -1   6       14.17        9.99      1.00 o 
  -3  -1   6       61.26       57.69      2.02 o 
  -2  -1   6      282.65      290.99      6.11 o 
  -1  -1   6     1243.66     1286.17     15.38 o 
   0  -1   6     1179.28     1336.51     15.88 o 
   1  -1   6       25.77       29.60      1.05 o 
   2  -1   6      827.30      819.50      9.88 o 
   3  -1   6      358.11      373.05      5.44 o 
   4  -1   6      392.65      385.02      5.96 o 
   5  -1   6       19.89       23.03      1.41 o 
   6  -1   6       23.64       21.29      2.60 o 
   7  -1   6       25.18       20.16      3.63 o 
   8  -1   6        3.65        1.86      1.58 o 
  -8   0   6        0.49       -0.04      1.16 o 
  -7   0   6       59.22       59.45      2.55 o 
  -6   0   6       86.80       87.84      3.27 o 
  -5   0   6      251.03      236.67      6.00 o 
  -4   0   6        0.51        1.56      0.76 o 
  -3   0   6       30.04       32.56      2.10 o 
  -2   0   6      670.18      635.28     10.34 o 
  -1   0   6       96.78      121.63      3.50 o 
   0   0   6        2.51        2.89      0.57 o 
   1   0   6      187.66      192.75      3.27 o 
   2   0   6      612.96      603.03      7.81 o 
   3   0   6      911.30      875.37     12.02 o 
   4   0   6      314.96      306.56      5.94 o 
   5   0   6       41.32       38.60      4.57 o 
   6   0   6        0.17        0.90      1.05 o 
   7   0   6       74.69       77.21      4.55 o 
  -9   1   6       65.86       70.09      3.44 o 
  -8   1   6        1.48        1.13      1.20 o 
  -7   1   6       15.71       13.68      1.42 o 
  -6   1   6       90.92       91.41      3.36 o 
  -5   1   6      190.88      190.58      4.83 o 
  -4   1   6      374.83      375.91      8.62 o 
  -3   1   6        1.54        0.17      0.70 o 
  -2   1   6     2124.97     2191.00     35.70 o 
  -1   1   6      345.15      328.66      4.99 o 
   0   1   6      691.30      706.27     11.05 o 
   1   1   6        5.16       10.71      0.69 o 
   2   1   6      472.31      478.25      7.13 o 
   3   1   6        3.06        5.32      0.66 o 
   4   1   6      122.43      131.13      8.66 o 
   5   1   6       70.45       66.75      3.21 o 
   6   1   6        2.17        2.03      1.29 o 
   7   1   6       22.25       23.83      5.12 o 
  -9   2   6        0.29        1.62      1.33 o 
  -8   2   6        1.73        2.59      1.22 o 
  -7   2   6        4.44        3.22      0.95 o 
  -6   2   6       70.26       70.04      2.89 o 
  -5   2   6      102.27       98.45      3.98 o 
  -4   2   6       88.02       90.24      2.99 o 
  -3   2   6        3.79        5.21      1.32 o 
  -2   2   6      459.16      458.31      7.52 o 
  -1   2   6       88.37       77.87      1.92 o 
   0   2   6      630.83      653.83     10.32 o 
   1   2   6      100.74      106.15      2.10 o 
   2   2   6     2873.52     2775.06     39.89 o 
   3   2   6      214.21      224.53      5.81 o 
   4   2   6        0.10        0.68      0.78 o 
   5   2   6        1.04       -0.56      1.49 o 
   6   2   6       40.14       39.97      3.35 o 
  -9   3   6       10.38       11.59      1.71 o 
  -8   3   6        0.14       -1.05      1.05 o 
  -7   3   6        9.01        9.60      1.28 o 
  -6   3   6       46.40       44.18      2.27 o 
  -5   3   6       27.48       27.02      1.90 o 
  -4   3   6      434.36      425.86     11.26 o 
  -3   3   6      346.64      346.66      7.39 o 
  -2   3   6      774.24      755.39     12.37 o 
  -1   3   6       70.51       75.92      1.86 o 
   0   3   6       56.32       63.62      1.76 o 
   1   3   6       84.44       78.15      3.09 o 
   2   3   6      853.23      846.88     13.77 o 
   3   3   6      158.76      157.51      4.11 o 
   4   3   6       40.86       43.76      2.22 o 
   5   3   6        2.80        1.48      1.27 o 
   6   3   6      113.21      115.54      9.32 o 
  -9   4   6       29.81       29.96      2.20 o 
  -8   4   6        7.18        7.75      1.42 o 
  -7   4   6        0.06       -0.15      0.91 o 
  -6   4   6       58.46       56.03      2.19 o 
  -5   4   6       84.95       85.00      2.75 o 
  -4   4   6        0.52        1.63      0.85 o 
  -3   4   6       48.28       43.68      3.10 o 
  -2   4   6       77.86       76.39      2.20 o 
  -1   4   6       13.68       11.64      1.03 o 
   0   4   6      825.63      836.24     20.50 o 
   1   4   6       13.26        8.03      2.02 o 
   2   4   6      540.80      507.04     11.24 o 
   3   4   6       31.87       32.35      3.32 o 
   4   4   6        2.68        2.28      1.86 o 
   5   4   6        6.15        4.47      2.98 o 
  -8   5   6        7.38        5.32      1.64 o 
  -7   5   6       34.99       34.44      2.35 o 
  -6   5   6       26.78       22.45      1.77 o 
  -5   5   6        5.77        4.81      1.26 o 
  -4   5   6       65.59       64.23      2.68 o 
  -3   5   6        9.44       10.46      1.28 o 
  -2   5   6      653.95      632.80      9.97 o 
  -1   5   6        0.63        0.93      0.76 o 
   0   5   6      161.00      161.38      4.93 o 
   1   5   6       24.46       24.20      2.13 o 
   2   5   6       33.50       30.18      2.50 o 
   3   5   6      179.10      178.14      7.17 o 
   4   5   6       70.15       77.48      4.87 o 
  -8   6   6        1.87        1.80      1.45 o 
  -7   6   6        5.83        6.62      1.38 o 
  -6   6   6      207.69      200.14      5.42 o 
  -5   6   6        1.12        0.04      1.01 o 
  -4   6   6       16.20       14.49      1.57 o 
  -3   6   6      773.98      781.78     18.09 o 
  -2   6   6        0.66        0.79      0.96 o 
  -1   6   6       70.99       75.70      3.27 o 
   0   6   6       78.93       84.02      4.05 o 
   1   6   6        3.27        3.99      1.44 o 
   2   6   6      321.86      313.53     17.89 o 
   3   6   6        6.61        6.85      2.10 o 
  -8   7   6       62.66       57.57      2.96 o 
  -7   7   6       99.51       96.84      3.60 o 
  -6   7   6        3.16        3.72      1.29 o 
  -5   7   6      214.31      207.04      5.50 o 
  -4   7   6       13.56       14.19      1.58 o 
  -3   7   6      287.66      282.14      7.92 o 
  -2   7   6      464.54      472.84     26.83 o 
  -1   7   6        2.81        5.69      1.75 o 
   0   7   6        0.05       -0.10      1.30 o 
   1   7   6       54.13       60.49      5.50 o 
   2   7   6        0.11       -0.73      1.43 o 
  -7   8   6       13.04       12.71      1.80 o 
  -6   8   6       84.86       85.27      3.93 o 
  -5   8   6      289.82      283.19      6.87 o 
  -4   8   6        2.03        3.38      1.32 o 
  -3   8   6      158.07      154.85      5.44 o 
  -2   8   6        4.22        3.73      2.61 o 
  -1   8   6       36.45       31.87      4.66 o 
   0   8   6       29.16       26.05      3.00 o 
   1   8   6       13.15       11.68      2.55 o 
  -6   9   6        2.96        3.75      1.23 o 
  -5   9   6       30.60       29.16      4.94 o 
  -4   9   6        0.56       -0.24      1.03 o 
  -3   9   6        4.50        3.91      2.98 o 
  -2   9   6      141.78      165.29     10.44 o 
  -1   9   6       42.99       39.88      5.40 o 
   1 -12   7        4.65        5.67      1.45 o 
   2 -12   7       29.18       25.65      2.59 o 
   3 -12   7      121.35      124.92      5.02 o 
   4 -12   7       26.89       23.36      1.94 o 
   5 -12   7       13.82       13.64      1.66 o 
  -1 -11   7       10.97       12.87      2.70 o 
   0 -11   7        0.23       -0.65      0.91 o 
   1 -11   7       53.39       53.73      3.48 o 
   2 -11   7       46.79       49.58      2.45 o 
   3 -11   7       57.21       60.78      2.75 o 
   4 -11   7        3.99        4.66      1.12 o 
   5 -11   7       22.65       23.88      1.88 o 
   6 -11   7      120.48      123.57      5.68 o 
   7 -11   7       23.10       19.14      2.52 o 
  -2 -10   7       20.56       22.13      3.08 o 
  -1 -10   7      160.13      163.73      5.18 o 
   0 -10   7        9.95       13.22      1.23 o 
   1 -10   7       48.47       45.35      1.92 o 
   2 -10   7      342.29      340.99      7.82 o 
   3 -10   7      145.57      156.57      3.45 o 
   4 -10   7       62.72       59.13      2.22 o 
   5 -10   7        1.72        2.33      0.77 o 
   6 -10   7       17.78       16.60      1.62 o 
   7 -10   7        0.85        0.98      0.93 o 
  -4  -9   7        2.64        1.65      1.89 o 
  -3  -9   7       24.54       25.23      2.78 o 
  -2  -9   7      164.50      169.98      6.03 o 
  -1  -9   7       20.04       18.63      1.34 o 
   0  -9   7        0.17        0.24      0.62 o 
   1  -9   7      234.18      209.48      4.06 o 
   2  -9   7      152.88      153.45      3.04 o 
   3  -9   7       69.43       71.75      2.53 o 
   4  -9   7       91.91       91.05      2.69 o 
   5  -9   7      116.52      109.91      4.93 o 
   6  -9   7       80.35       81.88      4.23 o 
   7  -9   7       30.22       30.63      2.52 o 
   8  -9   7        0.04        0.05      1.50 o 
  -4  -8   7        5.05        3.08      1.69 o 
  -3  -8   7        5.18        2.57      1.57 o 
  -2  -8   7       84.77       96.22      2.97 o 
  -1  -8   7      133.26      130.50      2.96 o 
   0  -8   7        0.01       -0.44      0.44 o 
   1  -8   7       44.91       40.44      1.58 o 
   2  -8   7      177.29      178.31      3.27 o 
   3  -8   7        7.55        5.81      0.94 o 
   4  -8   7       21.69       20.81      1.27 o 
   5  -8   7      415.82      394.24     13.12 o 
   6  -8   7        0.01        0.12      0.66 o 
   7  -8   7       10.08        8.24      1.55 o 
   8  -8   7        6.77        6.70      1.28 o 
  -5  -7   7       16.50       16.45      4.82 o 
  -4  -7   7       20.63       19.42      3.48 o 
  -3  -7   7       18.44       16.33      1.38 o 
  -2  -7   7      302.11      280.36      5.86 o 
  -1  -7   7       76.99       65.37      1.94 o 
   0  -7   7      391.82      370.50      5.16 o 
   1  -7   7      549.51      483.48      6.67 o 
   2  -7   7        9.57        9.05      0.75 o 
   3  -7   7      652.40      635.33     10.01 o 
   4  -7   7       17.01       15.72      1.29 o 
   5  -7   7       97.60       97.67      3.08 o 
   6  -7   7      125.36      125.97      3.72 o 
   7  -7   7      225.99      229.43      5.62 o 
   8  -7   7       19.91       19.58      1.75 o 
  -6  -6   7        8.46        8.86      2.86 o 
  -5  -6   7       22.99       27.83      2.74 o 
  -4  -6   7        2.05        1.63      0.86 o 
  -3  -6   7       37.29       36.30      1.76 o 
  -2  -6   7       18.56       16.43      1.77 o 
  -1  -6   7      247.47      238.60      4.08 o 
   0  -6   7        7.18        6.03      0.74 o 
   1  -6   7      239.66      226.91      4.25 o 
   2  -6   7     2075.33     2032.28     25.45 o 
   3  -6   7      572.26      549.88     10.03 o 
   4  -6   7      114.33      118.41      2.86 o 
   5  -6   7      408.55      395.29      6.96 o 
   6  -6   7       42.90       40.09      1.77 o 
   7  -6   7      160.44      153.08      3.88 o 
   8  -6   7        1.15        1.69      1.21 o 
  -6  -5   7       26.86       27.05      3.87 o 
  -5  -5   7       14.90       16.41      1.78 o 
  -4  -5   7       14.54       15.61      2.93 o 
  -3  -5   7        7.84        8.61      1.34 o 
  -2  -5   7      561.78      534.93      9.20 o 
  -1  -5   7        2.13        2.47      0.52 o 
   0  -5   7       44.99       46.98      1.86 o 
   1  -5   7       54.40       55.27      1.44 o 
   2  -5   7       74.47       75.42      1.66 o 
   3  -5   7      216.15      208.95      4.77 o 
   4  -5   7       36.86       41.18      1.94 o 
   5  -5   7       49.19       46.24      1.79 o 
   6  -5   7      122.10      118.18      3.15 o 
   7  -5   7       62.00       57.65      2.21 o 
   8  -5   7       84.71       83.74      3.63 o 
  -7  -4   7       13.97       14.07      3.23 o 
  -6  -4   7       39.15       41.47      5.16 o 
  -5  -4   7       13.11       10.47      2.14 o 
  -4  -4   7       10.72       12.18      1.49 o 
  -3  -4   7      195.91      191.15      4.64 o 
  -2  -4   7        8.26        5.61      1.08 o 
  -1  -4   7      231.47      227.98      3.80 o 
   0  -4   7       65.55       68.00      1.79 o 
   1  -4   7      673.52      632.97      7.46 o 
   2  -4   7     1296.82     1258.57     16.34 o 
   3  -4   7       27.20       21.47      1.09 o 
   4  -4   7      147.90      152.55      3.34 o 
   5  -4   7        7.18        9.05      1.46 o 
   6  -4   7      101.47      108.23      3.27 o 
   7  -4   7        4.85        5.35      1.05 o 
   8  -4   7       11.77        9.25      2.17 o 
  -7  -3   7       56.97       53.29      3.67 o 
  -6  -3   7       71.90       66.48      3.84 o 
  -5  -3   7       24.29       21.44      2.31 o 
  -4  -3   7       36.84       33.72      1.94 o 
  -3  -3   7       10.75        9.21      0.98 o 
  -2  -3   7      681.71      667.14     11.05 o 
  -1  -3   7        9.88       13.70      0.94 o 
   0  -3   7      295.89      306.32      3.86 o 
   1  -3   7       78.79       65.32      1.56 o 
   2  -3   7      493.16      480.90      7.82 o 
   3  -3   7       48.39       44.45      1.57 o 
   4  -3   7        6.78        7.31      0.75 o 
   5  -3   7      251.98      248.92      4.86 o 
   6  -3   7      359.65      364.91      7.24 o 
   7  -3   7       30.55       33.62      3.26 o 
   8  -3   7       20.83       22.33      6.71 o 
  -8  -2   7       36.15       35.85      3.72 o 
  -7  -2   7       11.97       14.62      2.30 o 
  -6  -2   7       85.29       87.10      4.22 o 
  -5  -2   7        0.03        0.48      0.84 o 
  -4  -2   7       16.97       20.38      1.41 o 
  -3  -2   7      126.74      116.56      3.20 o 
  -2  -2   7       16.68       19.21      1.05 o 
  -1  -2   7        1.05        2.07      0.78 o 
   0  -2   7        1.42        1.39      0.50 o 
   1  -2   7      481.95      468.18      6.27 o 
   2  -2   7     1128.40     1110.30     12.30 o 
   3  -2   7      199.68      195.79      3.71 o 
   4  -2   7       15.26       18.58      1.08 o 
   5  -2   7      113.84      105.59      3.03 o 
   6  -2   7       53.52       56.75      7.27 o 
   7  -2   7       35.99       34.39      3.73 o 
   8  -2   7        1.68        0.25      1.33 o 
  -8  -1   7       16.61       14.87      2.15 o 
  -7  -1   7        0.95        1.67      1.57 o 
  -6  -1   7       30.10       26.64      2.47 o 
  -5  -1   7        0.15        0.85      0.76 o 
  -4  -1   7        2.93        3.96      1.50 o 
  -3  -1   7      454.31      449.01      7.95 o 
  -2  -1   7      861.37      833.70     15.59 o 
  -1  -1   7       30.87       35.59      1.38 o 
   0  -1   7      178.75      157.38      2.58 o 
   1  -1   7       26.87       20.51      0.98 o 
   2  -1   7      224.99      211.91      3.71 o 
   3  -1   7       31.79       33.25      1.37 o 
   4  -1   7        2.81        2.24      0.68 o 
   5  -1   7       16.15       20.31      2.29 o 
   6  -1   7      180.86      177.80     10.63 o 
   7  -1   7        0.77        0.15      1.58 o 
  -8   0   7        5.68        4.99      1.52 o 
  -7   0   7       76.70       80.51      3.39 o 
  -6   0   7        0.41        0.15      0.98 o 
  -5   0   7       13.01       15.33      1.52 o 
  -4   0   7      255.26      254.12      6.87 o 
  -3   0   7      653.93      678.08     13.40 o 
  -2   0   7        2.46        5.68      1.34 o 
  -1   0   7       14.53       17.06      1.07 o 
   0   0   7      107.41       99.54      2.28 o 
   1   0   7      754.45      708.73      9.79 o 
   2   0   7      550.02      530.55      7.18 o 
   3   0   7      166.60      173.29      3.95 o 
   4   0   7        0.21        0.23      0.78 o 
   5   0   7        5.90        3.47      1.83 o 
   6   0   7       52.51       60.38      4.47 o 
   7   0   7       14.05       16.14      2.42 o 
  -8   1   7       24.82       24.57      2.80 o 
  -7   1   7       12.22       15.38      1.54 o 
  -6   1   7       97.05      103.97      3.71 o 
  -5   1   7        1.65        0.12      1.24 o 
  -4   1   7        9.41       12.10      1.76 o 
  -3   1   7      257.61      241.69      5.26 o 
  -2   1   7      342.17      330.82      5.97 o 
  -1   1   7      106.55      112.48      2.44 o 
   0   1   7      504.55      483.87      6.60 o 
   1   1   7      397.80      399.44      5.65 o 
   2   1   7        2.92        1.94      0.56 o 
   3   1   7       30.83       27.10      1.61 o 
   4   1   7       12.09       10.58      1.49 o 
   5   1   7      115.73      118.33      4.50 o 
   6   1   7       34.27       30.98      2.96 o 
   7   1   7        3.57        4.66      2.05 o 
  -8   2   7        8.04        2.01      1.37 o 
  -7   2   7      168.76      167.36      4.33 o 
  -6   2   7       44.71       45.14      3.12 o 
  -5   2   7       30.29       25.72      4.44 o 
  -4   2   7      731.41      720.83     12.29 o 
  -3   2   7      326.63      322.19      7.16 o 
  -2   2   7      120.10      110.98      3.28 o 
  -1   2   7      115.82      130.58      2.71 o 
   0   2   7      214.75      206.64      4.07 o 
   1   2   7       65.15       62.23      1.66 o 
   2   2   7       10.83        8.08      0.98 o 
   3   2   7      246.35      250.54      5.57 o 
   4   2   7       35.07       35.91      2.44 o 
   5   2   7        2.52        4.23      1.46 o 
   6   2   7       26.19       27.60      2.85 o 
  -8   3   7        6.08        7.43      1.55 o 
  -7   3   7        0.01        1.12      1.12 o 
  -6   3   7      185.50      174.36      4.98 o 
  -5   3   7        1.41       -0.52      0.96 o 
  -4   3   7       28.35       28.88      2.10 o 
  -3   3   7      358.96      345.05      7.53 o 
  -2   3   7      541.87      560.96     10.71 o 
  -1   3   7      402.46      397.83      5.69 o 
   0   3   7     1638.15     1606.23     19.18 o 
   1   3   7      127.55      133.77      3.92 o 
   2   3   7       80.34       78.48      2.77 o 
   3   3   7        5.07        4.43      1.48 o 
   4   3   7        4.94        5.96      2.98 o 
   5   3   7       37.56       21.24      4.66 o 
  -8   4   7        5.82        8.48      1.56 o 
  -7   4   7       67.40       65.20      3.09 o 
  -6   4   7       27.38       29.14      2.01 o 
  -5   4   7        4.91        4.24      1.28 o 
  -4   4   7      218.28      202.39      5.20 o 
  -3   4   7       20.94       21.85      1.62 o 
  -2   4   7      478.02      460.99     11.43 o 
  -1   4   7        4.80        3.66      0.77 o 
   0   4   7       21.85       19.24      1.41 o 
   1   4   7      220.87      221.93      6.25 o 
   2   4   7       24.77       22.98      2.21 o 
   3   4   7       10.13        7.77      2.98 o 
   4   4   7      248.30      228.09     12.86 o 
   5   4   7       10.86       12.11      4.10 o 
  -8   5   7        9.09       10.05      2.02 o 
  -7   5   7        5.52        3.83      1.33 o 
  -6   5   7       20.10       19.22      1.80 o 
  -5   5   7       22.92       20.37      1.80 o 
  -4   5   7       36.37       34.81      3.02 o 
  -3   5   7      391.37      377.96     11.85 o 
  -2   5   7      326.10      339.53      7.17 o 
  -1   5   7        1.58        1.78      0.89 o 
   0   5   7      229.72      213.50      6.25 o 
   1   5   7       32.18       34.94      2.61 o 
   2   5   7      218.52      226.31     14.35 o 
   3   5   7       10.97       14.23      3.07 o 
   4   5   7        0.18        1.49      2.61 o 
  -8   6   7       27.02       27.81      2.58 o 
  -7   6   7       25.72       27.30      2.13 o 
  -6   6   7       11.35       12.21      2.70 o 
  -5   6   7       28.53       31.05      2.22 o 
  -4   6   7      163.80      160.37      7.58 o 
  -3   6   7        3.71        1.88      1.07 o 
  -2   6   7       57.21       58.93      6.89 o 
  -1   6   7        3.13        4.54      1.38 o 
   0   6   7       33.10       33.98      2.96 o 
   1   6   7      231.66      255.81      8.82 o 
   2   6   7       45.40       46.05      4.85 o 
   3   6   7        0.84        0.28      1.71 o 
  -7   7   7       26.08       24.28      2.10 o 
  -6   7   7        8.73        8.86      2.04 o 
  -5   7   7      131.06      126.37      4.31 o 
  -4   7   7      108.48      118.49      4.31 o 
  -3   7   7      142.82      150.65      7.92 o 
  -2   7   7       29.73       24.97      4.29 o 
  -1   7   7        2.85        1.49      2.24 o 
   0   7   7       50.32       50.30      8.01 o 
   1   7   7        5.82        3.03      1.91 o 
   2   7   7       11.46       13.13      2.70 o 
  -6   8   7        0.01       -0.44      1.05 o 
  -5   8   7        0.46        0.85      1.29 o 
  -4   8   7      119.97      131.50      5.27 o 
  -3   8   7       53.77       59.26      6.34 o 
  -2   8   7       35.87       37.08      5.22 o 
  -1   8   7        3.70        5.22      3.17 o 
   0   8   7       62.70       62.17      4.38 o 
  -3   9   7       87.50       84.42      7.64 o 
   1 -12   8      233.59      248.09      8.30 o 
   2 -12   8       18.36       21.66      2.34 o 
   3 -12   8        0.19        0.84      0.94 o 
   4 -12   8      121.33      121.63      4.54 o 
   5 -12   8        0.18        0.32      0.95 o 
  -1 -11   8        6.65        6.13      3.54 o 
   0 -11   8       41.52       32.66      3.13 o 
   1 -11   8        3.79        3.79      0.99 o 
   2 -11   8      109.01      117.74      4.75 o 
   3 -11   8        1.31        0.26      0.83 o 
   4 -11   8       23.81       25.89      1.81 o 
   5 -11   8      100.10       98.67      3.39 o 
   6 -11   8        0.01       -0.06      0.86 o 
  -2 -10   8        0.87       -1.21      1.73 o 
  -1 -10   8        0.00        0.75      0.90 o 
   0 -10   8       39.38       41.92      1.95 o 
   1 -10   8      138.08      139.20      3.09 o 
   2 -10   8        1.43        1.08      0.62 o 
   3 -10   8       72.06       69.25      2.23 o 
   4 -10   8      214.83      198.05      4.53 o 
   5 -10   8       19.52       18.62      1.61 o 
   6 -10   8       28.75       29.67      2.01 o 
   7 -10   8        1.41        0.85      0.93 o 
  -3  -9   8       85.42       84.89      6.21 o 
  -2  -9   8        0.48       -0.63      1.43 o 
  -1  -9   8       81.83       83.45      4.16 o 
   0  -9   8      270.52      269.48      5.20 o 
   1  -9   8        1.87        2.38      0.67 o 
   2  -9   8      217.73      205.86      4.09 o 
   3  -9   8        7.53        6.58      0.88 o 
   4  -9   8        2.50        2.64      0.77 o 
   5  -9   8       30.41       28.42      1.82 o 
   6  -9   8        9.46        8.73      1.29 o 
   7  -9   8       14.66       15.56      1.61 o 
  -4  -8   8      103.99      109.23      5.35 o 
  -3  -8   8       10.56        9.70      2.08 o 
  -2  -8   8       37.58       39.47      2.02 o 
  -1  -8   8       37.46       31.64      2.60 o 
   0  -8   8       35.02       37.51      1.51 o 
   1  -8   8       14.88       21.50      1.23 o 
   2  -8   8      116.56      115.39      3.06 o 
   3  -8   8       37.44       34.07      1.63 o 
   4  -8   8      169.07      169.71      4.48 o 
   5  -8   8       62.78       56.81      4.03 o 
   6  -8   8        2.79        1.30      0.81 o 
   7  -8   8       61.25       59.57      2.69 o 
   8  -8   8       10.48       12.78      1.56 o 
  -5  -7   8        0.93        5.01      1.92 o 
  -4  -7   8        6.55        3.48      1.88 o 
  -3  -7   8      223.43      231.37      5.27 o 
  -2  -7   8       54.59       50.49      2.78 o 
  -1  -7   8      149.26      131.42      2.95 o 
   0  -7   8       18.70       21.40      1.12 o 
   1  -7   8      360.29      333.44      5.12 o 
   2  -7   8        1.68        0.56      0.52 o 
   3  -7   8      366.25      347.76      6.28 o 
   4  -7   8       82.35       80.19      2.72 o 
   5  -7   8       39.46       41.63      2.07 o 
   6  -7   8        9.42        8.26      1.14 o 
   7  -7   8       43.46       45.35      3.93 o 
   8  -7   8       54.66       54.85      2.70 o 
  -6  -6   8        7.18       10.43      3.08 o 
  -5  -6   8       35.03       35.62      4.27 o 
  -4  -6   8       54.00       59.66      2.42 o 
  -3  -6   8        1.56        2.02      0.84 o 
  -2  -6   8       17.05       15.39      1.27 o 
  -1  -6   8      133.15      114.62      2.42 o 
   0  -6   8      976.15      887.08     10.47 o 
   1  -6   8      456.24      442.58      5.89 o 
   2  -6   8        3.38        4.44      0.65 o 
   3  -6   8        0.61        0.09      0.49 o 
   4  -6   8      306.39      284.17      6.16 o 
   5  -6   8      710.06      690.51     14.51 o 
   6  -6   8        2.65        1.92      1.00 o 
   7  -6   8       11.27       11.02      1.32 o 
   8  -6   8       38.87       43.39      3.15 o 
  -6  -5   8        1.38        3.68      2.60 o 
  -5  -5   8        6.02        8.39      2.08 o 
  -4  -5   8      253.55      255.59      6.56 o 
  -3  -5   8      313.74      281.72      6.31 o 
  -2  -5   8        2.47        2.96      0.82 o 
  -1  -5   8      189.80      183.73      3.47 o 
   0  -5   8      721.28      686.85      8.34 o 
   1  -5   8       32.86       32.16      1.20 o 
   2  -5   8        2.03        1.50      0.50 o 
   3  -5   8     1144.36     1118.25     18.77 o 
   4  -5   8      125.99      135.09      4.87 o 
   5  -5   8      190.99      173.30      3.94 o 
   6  -5   8       37.69       37.61      2.29 o 
   7  -5   8        8.44        5.92      1.31 o 
   8  -5   8        8.11        7.59      1.57 o 
  -7  -4   8        2.55        5.02      2.68 o 
  -6  -4   8       24.80       23.85      2.76 o 
  -5  -4   8       73.83       86.20      5.82 o 
  -4  -4   8       53.60       55.15      3.02 o 
  -3  -4   8      104.10      105.58      3.41 o 
  -2  -4   8      308.44      284.10      6.00 o 
  -1  -4   8      143.77      135.74      2.79 o 
   0  -4   8     1301.29     1245.65     13.92 o 
   1  -4   8      249.98      234.49      4.22 o 
   2  -4   8      279.20      288.16      4.71 o 
   3  -4   8      150.22      148.46      3.30 o 
   4  -4   8      256.66      237.91      4.71 o 
   5  -4   8       15.59       12.13      1.04 o 
   6  -4   8       40.53       38.89      2.40 o 
   7  -4   8        0.07        0.47      0.95 o 
   8  -4   8       60.46       81.73      5.01 o 
  -7  -3   8       24.81       19.96      2.66 o 
  -6  -3   8        9.75       12.29      2.26 o 
  -5  -3   8        9.81       11.32      2.02 o 
  -4  -3   8      131.04      129.95      4.93 o 
  -3  -3   8      157.49      150.65      4.00 o 
  -2  -3   8       39.54       44.41      2.23 o 
  -1  -3   8      304.28      278.69      4.58 o 
   0  -3   8        0.33       -0.08      0.41 o 
   1  -3   8       12.58       12.40      0.79 o 
   2  -3   8        0.02       -0.09      0.37 o 
   3  -3   8       74.87       74.31      2.19 o 
   4  -3   8      890.12      870.61     17.17 o 
   5  -3   8        4.85        5.33      0.80 o 
   6  -3   8       41.43       37.23      2.61 o 
   7  -3   8       15.01       17.37      2.51 o 
  -7  -2   8       20.47       25.52      2.93 o 
  -6  -2   8        3.62        1.94      2.22 o 
  -5  -2   8       91.64       90.94      6.37 o 
  -4  -2   8       30.18       26.78      3.94 o 
  -3  -2   8       42.13       38.06      1.95 o 
  -2  -2   8        1.55        2.67      1.28 o 
  -1  -2   8       22.91       22.09      2.02 o 
   0  -2   8     1778.11     1706.95     20.26 o 
   1  -2   8      252.76      251.03      4.45 o 
   2  -2   8        8.67        6.81      0.99 o 
   3  -2   8      454.41      411.64      6.97 o 
   4  -2   8      134.47      119.20      2.95 o 
   5  -2   8      109.78      109.72      3.27 o 
   6  -2   8        0.23       -0.42      0.95 o 
   7  -2   8       11.31       10.59      4.94 o 
  -8  -1   8        6.82        6.75      1.94 o 
  -7  -1   8        9.54       13.28      4.49 o 
  -6  -1   8        9.45        9.00      2.11 o 
  -5  -1   8       27.98       33.81      2.82 o 
  -4  -1   8      307.77      301.44      7.98 o 
  -3  -1   8       54.16       53.76      2.95 o 
  -2  -1   8       26.98       29.11      2.22 o 
  -1  -1   8      556.84      522.78      7.28 o 
   0  -1   8       35.04       40.43      1.29 o 
   1  -1   8      360.53      349.33      5.54 o 
   2  -1   8       14.10       12.39      0.92 o 
   3  -1   8      121.40      108.53      2.97 o 
   4  -1   8      741.65      712.54     14.34 o 
   5  -1   8        4.85        5.56      1.38 o 
   6  -1   8        2.69        2.62      1.48 o 
   7  -1   8       16.64       21.78      2.82 o 
  -8   0   8       12.48       13.59      2.31 o 
  -7   0   8        0.90        0.88      1.57 o 
  -6   0   8       15.91       15.82      2.37 o 
  -5   0   8      365.34      367.47      9.33 o 
  -4   0   8       82.70       76.87      3.73 o 
  -3   0   8       87.52       80.88      3.64 o 
  -2   0   8      117.03      124.04      3.14 o 
  -1   0   8        6.80        9.84      1.10 o 
   0   0   8      717.39      682.84      8.84 o 
   1   0   8        1.22        1.64      0.45 o 
   2   0   8        0.30       -0.13      0.43 o 
   3   0   8       65.52       70.91      2.35 o 
   4   0   8       47.65       41.40      2.62 o 
   5   0   8       47.42       47.41      3.00 o 
   6   0   8        8.96        5.08      1.75 o 
  -8   1   8        0.67        0.95      1.34 o 
  -7   1   8       24.75       22.64      2.64 o 
  -6   1   8       49.95       51.85      3.41 o 
  -5   1   8        1.50        1.87      1.48 o 
  -4   1   8       46.24       40.79      4.27 o 
  -3   1   8        0.03       -0.89      0.89 o 
  -2   1   8       50.36       44.42      2.61 o 
  -1   1   8      361.67      332.52      5.01 o 
   0   1   8        0.47        2.05      0.57 o 
   1   1   8       16.99       27.24      1.16 o 
   2   1   8       97.55       86.03      2.51 o 
   3   1   8       44.49       43.97      2.50 o 
   4   1   8      318.06      338.79      8.58 o 
   5   1   8       13.99       12.33      2.06 o 
   6   1   8       11.76        9.14      2.33 o 
  -8   2   8       62.19       64.82      4.36 o 
  -7   2   8       15.25       14.47      3.71 o 
  -6   2   8      125.92      115.65      4.91 o 
  -5   2   8      322.53      303.77      9.48 o 
  -4   2   8        2.96        2.35      1.24 o 
  -3   2   8      155.42      151.85      4.97 o 
  -2   2   8       45.83       49.22      2.41 o 
  -1   2   8        7.85        9.54      0.86 o 
   0   2   8        9.04       10.50      0.88 o 
   1   2   8      214.91      206.19      4.01 o 
   2   2   8       27.44       21.45      1.75 o 
   3   2   8      123.51      118.61      3.60 o 
   4   2   8       24.64       23.43      2.42 o 
   5   2   8       51.31       52.89      7.27 o 
  -8   3   8        0.00       -0.44      1.38 o 
  -7   3   8        1.77        3.75      1.42 o 
  -6   3   8      133.45      133.43      4.19 o 
  -5   3   8       13.78       15.68      1.73 o 
  -4   3   8      423.79      430.96     13.72 o 
  -3   3   8      173.46      172.35      4.95 o 
  -2   3   8      286.65      282.56      8.16 o 
  -1   3   8      292.12      286.88      5.91 o 
   0   3   8      151.54      133.03      3.93 o 
   1   3   8       96.44      104.81      4.11 o 
   2   3   8        9.95        8.08      1.64 o 
   3   3   8       28.19       25.27      2.78 o 
   4   3   8       88.31       74.54      7.45 o 
   5   3   8        4.82        1.30      3.17 o 
  -8   4   8      113.05      116.73      5.51 o 
  -7   4   8        5.33        3.49      1.60 o 
  -6   4   8       63.51       57.77      2.78 o 
  -5   4   8       64.54       62.89      3.52 o 
  -4   4   8        9.67        7.98      1.34 o 
  -3   4   8       20.08       24.06      2.37 o 
  -2   4   8      403.76      395.09     15.75 o 
  -1   4   8        3.92        3.03      1.05 o 
   0   4   8      101.51       90.58      3.72 o 
   1   4   8        0.38        0.20      1.24 o 
   2   4   8       54.11       60.08      4.08 o 
   3   4   8       81.05       84.79      4.99 o 
  -7   5   8        3.89        1.85      1.39 o 
  -6   5   8        0.49       -0.01      1.34 o 
  -5   5   8      351.67      355.17      8.12 o 
  -4   5   8      493.53      477.43     10.63 o 
  -3   5   8       16.75       19.72      1.78 o 
  -2   5   8       94.33       96.03      9.41 o 
  -1   5   8       67.54       64.11      4.21 o 
   0   5   8       18.06       19.60      2.41 o 
   1   5   8        9.09       12.00      4.47 o 
   2   5   8      127.20      138.56     13.42 o 
   3   5   8       33.89       28.26      8.57 o 
  -7   6   8       12.37       10.05      1.70 o 
  -6   6   8       80.31       84.48      5.12 o 
  -5   6   8       65.38       70.14      3.23 o 
  -4   6   8        0.01        0.47      1.14 o 
  -3   6   8        2.92        0.61      1.25 o 
  -2   6   8       24.55       22.98      2.27 o 
  -1   6   8      268.25      269.28     13.04 o 
   0   6   8      235.96      237.17      8.27 o 
   1   6   8        0.07        0.15      1.56 o 
   2   6   8       13.00       11.09      2.50 o 
  -6   7   8        0.99       -0.50      1.52 o 
  -5   7   8       93.26       98.90      3.92 o 
  -4   7   8       95.81      103.87      4.57 o 
  -3   7   8       19.94       23.38      2.31 o 
  -2   7   8       37.52       37.46      5.03 o 
  -1   7   8       69.99       67.09      6.71 o 
   0   7   8        0.52        5.22      3.17 o 
  -4   8   8        4.68        5.22      4.85 o 
  -3   8   8        8.71        9.32      3.35 o 
  -2   8   8        0.24        3.17      2.80 o 
   2 -12   9      135.28      149.61      9.22 o 
   3 -12   9      166.44      190.36      5.56 o 
   0 -11   9       58.64       57.85      3.55 o 
   1 -11   9        2.66        4.23      1.17 o 
   2 -11   9       27.64       30.83      1.67 o 
   3 -11   9       17.48       15.82      1.30 o 
   4 -11   9       91.03      101.99      4.37 o 
   5 -11   9       43.04       45.95      2.47 o 
  -2 -10   9        0.06       -1.06      1.59 o 
  -1 -10   9       66.62       73.11      3.23 o 
   0 -10   9       76.69       82.72      3.39 o 
   1 -10   9       15.88       13.06      1.19 o 
   2 -10   9       88.52       83.04      2.54 o 
   3 -10   9       26.24       29.64      1.59 o 
   4 -10   9       10.60       10.66      1.13 o 
   5 -10   9        0.12        1.04      0.82 o 
   6 -10   9        5.39        6.34      1.28 o 
  -3  -9   9       16.44       14.82      2.55 o 
  -2  -9   9       28.62       24.77      1.99 o 
  -1  -9   9       49.09       48.56      2.45 o 
   0  -9   9      118.15      119.89      3.25 o 
   1  -9   9       10.68       11.38      1.02 o 
   2  -9   9       55.52       46.81      1.88 o 
   3  -9   9      151.05      145.73      3.42 o 
   4  -9   9       91.82       89.66      3.19 o 
   5  -9   9        0.04        1.45      0.77 o 
   6  -9   9      121.53      128.38      4.19 o 
   7  -9   9        3.22        2.99      1.14 o 
  -4  -8   9       11.27       10.84      2.26 o 
  -3  -8   9       10.32        9.68      1.39 o 
  -2  -8   9       29.87       29.74      2.97 o 
  -1  -8   9       47.71       44.56      2.13 o 
   0  -8   9      168.15      146.23      3.15 o 
   1  -8   9        0.72        0.58      0.55 o 
   2  -8   9      137.39      132.73      3.15 o 
   3  -8   9       32.39       33.43      1.68 o 
   4  -8   9       23.93       23.11      2.20 o 
   5  -8   9       30.32       27.77      1.82 o 
   6  -8   9       24.92       21.88      1.71 o 
   7  -8   9      162.74      163.45      9.01 o 
  -5  -7   9      125.97      149.31     11.27 o 
  -4  -7   9       18.39       17.96      3.12 o 
  -3  -7   9        1.58        1.89      0.93 o 
  -2  -7   9        3.63        4.87      1.43 o 
  -1  -7   9       14.02        9.52      1.46 o 
   0  -7   9        1.06        0.25      0.84 o 
   1  -7   9       48.15       47.19      1.63 o 
   2  -7   9       44.21       47.44      1.78 o 
   3  -7   9      126.41      117.35      3.51 o 
   4  -7   9      188.24      185.88      5.99 o 
   5  -7   9       35.45       35.02      3.29 o 
   6  -7   9       59.46       60.41      2.61 o 
   7  -7   9        2.52        1.47      0.96 o 
  -5  -6   9       52.50       58.80      2.99 o 
  -4  -6   9        8.86        7.54      1.24 o 
  -3  -6   9       49.55       46.46      2.47 o 
  -2  -6   9       65.04       53.70      2.16 o 
  -1  -6   9      366.00      346.35      5.61 o 
   0  -6   9        0.29        3.58      0.62 o 
   1  -6   9      103.84      103.33      2.32 o 
   2  -6   9      172.03      162.42      6.39 o 
   3  -6   9      191.75      196.74      4.83 o 
   4  -6   9        0.54        0.75      0.66 o 
   5  -6   9        4.51        3.33      0.85 o 
   6  -6   9       10.72       16.57      1.46 o 
   7  -6   9      160.32      173.70      6.34 o 
  -6  -5   9        0.80        2.73      2.05 o 
  -5  -5   9       95.71      104.79      5.07 o 
  -4  -5   9        3.07        1.34      2.03 o 
  -3  -5   9        6.72        5.62      0.99 o 
  -2  -5   9      777.40      700.13     10.67 o 
  -1  -5   9       89.96       90.83      2.34 o 
   0  -5   9       13.82       13.29      0.86 o 
   1  -5   9      347.63      318.54      5.07 o 
   2  -5   9        0.17        0.43      0.57 o 
   3  -5   9      892.21      885.39     15.47 o 
   4  -5   9       37.14       32.96      1.79 o 
   5  -5   9        0.92        0.91      0.63 o 
   6  -5   9       55.46       63.16      2.57 o 
   7  -5   9       12.81       10.97      1.75 o 
  -6  -4   9      164.95      178.92      9.48 o 
  -5  -4   9       15.15        9.69      2.20 o 
  -4  -4   9       74.14       77.02      4.06 o 
  -3  -4   9        0.68        1.77      1.07 o 
  -2  -4   9        8.32        7.34      1.01 o 
  -1  -4   9       88.06       82.43      2.26 o 
   0  -4   9        0.57        0.07      0.59 o 
   1  -4   9      855.04      816.17     10.57 o 
   2  -4   9      772.79      735.28     11.61 o 
   3  -4   9       38.73       33.40      2.32 o 
   4  -4   9        0.41        0.91      0.60 o 
   5  -4   9       10.34       10.01      1.03 o 
   6  -4   9       70.18       74.59      4.01 o 
   7  -4   9      162.94      157.84      8.76 o 
  -7  -3   9        3.36        3.33      1.98 o 
  -6  -3   9        8.91        9.64      2.25 o 
  -5  -3   9      193.37      194.66      6.70 o 
  -4  -3   9      292.46      277.78      7.94 o 
  -3  -3   9      105.75      115.76      3.52 o 
  -2  -3   9      786.57      734.28     12.40 o 
  -1  -3   9      230.99      220.42      4.42 o 
   0  -3   9       48.22       49.62      1.86 o 
   1  -3   9       84.70       88.28      2.73 o 
   2  -3   9        1.57        3.01      0.62 o 
   3  -3   9       67.78       77.16      2.72 o 
   4  -3   9        1.73        0.87      0.58 o 
   5  -3   9        0.51       -0.20      0.74 o 
   6  -3   9       75.51       80.56      5.92 o 
   7  -3   9       14.93       14.21      2.51 o 
  -7  -2   9        0.28       -1.01      1.70 o 
  -6  -2   9       29.67       30.97      3.14 o 
  -5  -2   9       13.08       11.13      2.21 o 
  -4  -2   9       11.03        9.44      1.99 o 
  -3  -2   9        0.19       -0.42      1.29 o 
  -2  -2   9      295.67      290.84      6.24 o 
  -1  -2   9       58.26       58.82      2.35 o 
   0  -2   9      172.08      154.06      3.05 o 
   1  -2   9      308.64      277.99      5.50 o 
   2  -2   9     1108.38     1068.48     14.58 o 
   3  -2   9       19.60       23.96      3.53 o 
   4  -2   9        2.24        3.17      0.91 o 
   5  -2   9        1.77        1.57      1.14 o 
   6  -2   9       51.16       56.95      4.19 o 
   7  -2   9      114.99      131.53      8.76 o 
  -7  -1   9        7.82        7.47      2.36 o 
  -6  -1   9       77.30       73.51      5.69 o 
  -5  -1   9       50.37       46.23      3.40 o 
  -4  -1   9        0.83       -0.50      1.39 o 
  -3  -1   9       96.43      102.11      4.24 o 
  -2  -1   9      604.64      581.90     11.38 o 
  -1  -1   9      688.38      661.45      9.69 o 
   0  -1   9        6.47        5.72      0.71 o 
   1  -1   9      182.86      157.82      4.67 o 
   2  -1   9      180.92      177.09      3.74 o 
   3  -1   9      239.71      259.41      6.40 o 
   4  -1   9       14.38       16.92      1.86 o 
   5  -1   9       36.92       36.74      2.78 o 
   6  -1   9       45.34       44.80      3.58 o 
  -7   0   9       41.30       37.73      3.40 o 
  -6   0   9      146.90      151.29      8.69 o 
  -5   0   9       31.14       35.49      3.02 o 
  -4   0   9      117.06      108.30      4.91 o 
  -3   0   9      336.94      324.52      8.31 o 
  -2   0   9      237.12      232.48      4.85 o 
  -1   0   9      232.08      224.99      4.03 o 
   0   0   9       17.26       17.14      1.03 o 
   1   0   9        2.94        2.60      0.60 o 
   2   0   9      719.36      663.14      9.03 o 
   3   0   9       90.15       85.49      3.55 o 
   4   0   9       52.87       48.09      2.95 o 
   5   0   9        9.25       11.00      2.70 o 
   6   0   9       93.80      109.76      6.89 o 
  -7   1   9       58.20       59.99      4.04 o 
  -6   1   9       14.75       17.43      2.57 o 
  -5   1   9       64.93       66.48      6.31 o 
  -4   1   9       76.70       79.21      4.00 o 
  -3   1   9        3.14        2.85      1.14 o 
  -2   1   9      526.63      492.83      9.19 o 
  -1   1   9       18.41       20.32      1.12 o 
   0   1   9       30.47       31.70      1.24 o 
   1   1   9       13.63       15.35      1.02 o 
   2   1   9      114.66      128.57      3.63 o 
   3   1   9      197.87      194.55      5.86 o 
   4   1   9       14.26       10.69      1.92 o 
   5   1   9       99.30      136.97      7.45 o 
  -7   2   9       24.04       25.64      2.31 o 
  -6   2   9        0.17       -0.70      1.53 o 
  -5   2   9       11.85       10.75      3.22 o 
  -4   2   9        6.25        5.61      1.41 o 
  -3   2   9       62.12       60.77      2.78 o 
  -2   2   9       61.64       59.09      2.83 o 
  -1   2   9        0.22        0.79      0.62 o 
   0   2   9      230.99      208.53      3.86 o 
   1   2   9      102.10      100.59      3.12 o 
   2   2   9      159.98      174.55      6.91 o 
   3   2   9       36.24       32.24      5.22 o 
   4   2   9        2.01       -0.56      2.80 o 
   5   2   9       17.20       16.96      4.85 o 
  -7   3   9       51.44       45.87      3.21 o 
  -6   3   9      166.12      160.12      6.40 o 
  -5   3   9       10.09        5.96      1.68 o 
  -4   3   9       10.50        7.61      1.59 o 
  -3   3   9       10.11       13.54      3.63 o 
  -2   3   9        9.60        8.88      3.17 o 
  -1   3   9      286.66      278.05      6.94 o 
   0   3   9        3.67        4.97      1.43 o 
   1   3   9        3.85        3.62      1.40 o 
   2   3   9      306.88      296.23     12.11 o 
   3   3   9      178.41      198.46     11.93 o 
   4   3   9        2.23        2.80      2.98 o 
  -7   4   9       64.18       63.71      7.33 o 
  -6   4   9       83.32       80.61      3.41 o 
  -5   4   9       22.60       23.07      1.94 o 
  -4   4   9      192.31      178.25      7.71 o 
  -3   4   9      252.24      261.25     11.93 o 
  -2   4   9      295.95      284.98      7.27 o 
  -1   4   9        4.95        2.14      3.35 o 
   0   4   9        2.02        3.47      1.43 o 
   1   4   9       72.07       69.23      4.34 o 
   2   4   9       10.42        8.90      2.28 o 
   3   4   9       23.83       17.14      4.29 o 
  -7   5   9        0.71       -0.75      1.35 o 
  -6   5   9      127.47      129.18      4.44 o 
  -5   5   9        0.18       -1.08      1.16 o 
  -4   5   9       55.87       54.19      3.87 o 
  -3   5   9        6.05        5.86      2.92 o 
  -2   5   9       53.30       50.13      3.18 o 
  -1   5   9       11.57       12.11      3.17 o 
   0   5   9       57.67       75.84      6.52 o 
   1   5   9        0.08        1.49      2.24 o 
   2   5   9      122.02      134.41      6.39 o 
  -6   6   9       88.99       81.98      3.50 o 
  -5   6   9       16.64       16.26      2.05 o 
  -4   6   9       13.65       15.67      2.60 o 
  -3   6   9        1.59       -0.75      2.05 o 
  -2   6   9      166.51      171.26     10.06 o 
  -1   6   9        0.18        0.56      2.42 o 
   0   6   9        7.20       14.16      3.73 o 
   1   6   9       92.08       86.39      8.01 o 
  -4   7   9        3.12        0.87      1.52 o 
  -3   7   9      200.65      214.30     11.93 o 
  -2   7   9       93.85      109.76      8.39 o 
  -1   7   9        5.45        3.35      2.80 o 
   1 -11  10       70.23       73.65      2.99 o 
   2 -11  10       50.78       54.91      2.24 o 
   3 -11  10       60.18       60.67      4.58 o 
   4 -11  10        1.64        1.69      0.84 o 
  -1 -10  10       24.98       23.58      2.02 o 
   0 -10  10        1.00        2.56      0.95 o 
   1 -10  10      135.56      140.80      3.56 o 
   2 -10  10       54.22       56.36      2.58 o 
   3 -10  10        4.87        4.18      0.93 o 
   4 -10  10       43.62       47.15      3.82 o 
   5 -10  10        3.16        2.52      0.99 o 
  -2  -9  10        7.72        7.03      1.38 o 
  -1  -9  10       29.13       28.11      2.05 o 
   0  -9  10       50.68       43.21      2.63 o 
   1  -9  10       46.56       44.90      2.67 o 
   2  -9  10      158.68      161.02      3.86 o 
   3  -9  10       88.63       82.38      2.59 o 
   4  -9  10        6.78        9.86      1.31 o 
   5  -9  10       62.00       64.58      2.90 o 
   6  -9  10       13.84       11.92      2.11 o 
  -3  -8  10        1.74        1.08      0.97 o 
  -2  -8  10       74.06       78.27      2.91 o 
  -1  -8  10        3.26        2.86      1.09 o 
   0  -8  10        4.15        4.23      0.81 o 
   1  -8  10      220.07      208.92      4.85 o 
   2  -8  10        6.34        5.39      0.93 o 
   3  -8  10       11.01       11.63      1.88 o 
   4  -8  10       17.89       19.30      1.69 o 
   5  -8  10      116.92      118.43      5.12 o 
   6  -8  10      202.11      217.46      5.76 o 
  -4  -7  10        0.14        1.02      1.56 o 
  -3  -7  10        8.76       10.46      1.36 o 
  -2  -7  10       55.82       47.41      2.22 o 
  -1  -7  10       12.58        8.60      1.73 o 
   0  -7  10      218.56      206.34      3.71 o 
   1  -7  10      112.30      103.68      2.91 o 
   2  -7  10      228.39      232.47      5.07 o 
   3  -7  10       24.70       24.25      1.68 o 
   4  -7  10        0.03        1.13      0.74 o 
   5  -7  10      123.41      105.37      3.57 o 
   6  -7  10       21.21       23.05      2.36 o 
   7  -7  10       38.36       36.69      2.24 o 
  -5  -6  10        0.78       -0.34      1.16 o 
  -4  -6  10        0.34        0.27      1.51 o 
  -3  -6  10       74.72       75.89      2.73 o 
  -2  -6  10       26.42       28.75      1.75 o 
  -1  -6  10       16.90       17.98      1.25 o 
   0  -6  10       11.05       10.54      1.03 o 
   1  -6  10      157.05      148.20      3.52 o 
   2  -6  10       56.80       57.00      2.19 o 
   3  -6  10       64.66       57.70      2.43 o 
   4  -6  10       14.28       13.25      1.32 o 
   5  -6  10       88.67       92.91      3.25 o 
   6  -6  10      107.77      112.87      3.75 o 
   7  -6  10        3.65        3.54      1.32 o 
  -5  -5  10       51.97       51.23      5.32 o 
  -4  -5  10      157.16      140.35      5.81 o 
  -3  -5  10       64.14       66.89      2.50 o 
  -2  -5  10       25.27       26.50      1.79 o 
  -1  -5  10       47.46       48.58      1.92 o 
   0  -5  10       32.10       30.08      1.62 o 
   1  -5  10      655.24      628.50      8.74 o 
   2  -5  10      157.28      150.62      4.09 o 
   3  -5  10       59.54       56.56      2.37 o 
   4  -5  10       31.93       38.36      2.00 o 
   5  -5  10       85.33       89.85      3.16 o 
   6  -5  10        0.50        0.19      0.98 o 
   7  -5  10        1.10        2.89      1.32 o 
  -6  -4  10       19.00       14.33      2.78 o 
  -5  -4  10        0.40       -1.46      1.66 o 
  -4  -4  10      214.54      210.68      7.07 o 
  -3  -4  10        1.89        1.10      1.57 o 
  -2  -4  10       11.27       11.34      1.19 o 
  -1  -4  10      378.16      358.13      6.44 o 
   0  -4  10      300.39      296.94      5.59 o 
   1  -4  10      205.89      189.87      4.96 o 
   2  -4  10        0.35       -0.31      0.91 o 
   3  -4  10      111.52      107.31      3.33 o 
   4  -4  10        6.53        5.00      0.92 o 
   5  -4  10      223.51      217.91      5.34 o 
   6  -4  10       39.54       40.59      2.73 o 
   7  -4  10        2.35        2.80      1.86 o 
  -6  -3  10      180.47      176.28      6.91 o 
  -5  -3  10        1.36        1.16      1.81 o 
  -4  -3  10      207.85      213.98     11.91 o 
  -3  -3  10      121.23      121.35      5.01 o 
  -2  -3  10        2.48        0.71      1.36 o 
  -1  -3  10      306.56      301.72      6.51 o 
   0  -3  10      325.98      310.27      6.73 o 
   1  -3  10      200.11      207.18      4.33 o 
   2  -3  10       39.06       46.20      2.29 o 
   3  -3  10        0.01        0.56      0.79 o 
   4  -3  10      160.98      184.48      6.46 o 
   5  -3  10       34.10       28.15      2.89 o 
   6  -3  10       45.77       44.99      8.57 o 
  -6  -2  10       21.97       17.67      2.75 o 
  -5  -2  10       20.42       18.68      2.68 o 
  -4  -2  10      151.55      155.82      5.92 o 
  -3  -2  10      102.76       92.74      4.30 o 
  -2  -2  10      138.31      133.85      3.99 o 
  -1  -2  10       25.97       24.76      1.48 o 
   0  -2  10      525.36      497.72      8.43 o 
   1  -2  10       23.72       26.99      1.51 o 
   2  -2  10       34.14       32.21      1.78 o 
   3  -2  10       73.92       51.38      2.38 o 
   4  -2  10        7.02        8.19      1.12 o 
   5  -2  10      178.70      187.84      6.17 o 
   6  -2  10       98.29      100.67     16.12 o 
  -7  -1  10       24.37       25.01      3.23 o 
  -6  -1  10       70.62       68.83      4.36 o 
  -5  -1  10       14.81       14.15      2.48 o 
  -4  -1  10      302.34      295.46      8.44 o 
  -3  -1  10       79.10       82.83      4.03 o 
  -2  -1  10      156.37      145.94      5.16 o 
  -1  -1  10       78.23       66.56      2.68 o 
   0  -1  10      174.51      153.18      2.94 o 
   1  -1  10      213.12      237.26      4.19 o 
   2  -1  10      132.63      163.09      4.06 o 
   3  -1  10        0.29        0.58      0.72 o 
   4  -1  10      129.67      150.82      5.26 o 
   5  -1  10       52.17       50.71      3.75 o 
   6  -1  10        2.11        3.41      1.75 o 
  -7   0  10        0.09       -1.75      1.75 o 
  -6   0  10       23.82       22.87      2.99 o 
  -5   0  10      166.52      172.23      6.40 o 
  -4   0  10        1.96        3.45      1.63 o 
  -3   0  10      345.78      344.27      8.92 o 
  -2   0  10       81.85       77.64      2.59 o 
  -1   0  10        6.70        6.67      0.90 o 
   0   0  10      708.94      670.54     10.88 o 
   1   0  10        4.29        6.50      0.80 o 
   2   0  10       15.74       17.59      1.29 o 
   3   0  10        5.12        5.37      1.41 o 
   4   0  10        5.24        9.65      2.42 o 
   5   0  10       55.17       64.94      7.17 o 
  -7   1  10       54.33       51.87      4.06 o 
  -6   1  10       42.90       49.88      3.83 o 
  -5   1  10      160.43      173.90      6.48 o 
  -4   1  10      485.61      472.33     11.50 o 
  -3   1  10       30.17       30.61      2.19 o 
  -2   1  10        5.64        4.63      1.27 o 
  -1   1  10       18.88       21.57      1.52 o 
   0   1  10        5.40        4.27      0.70 o 
   1   1  10      372.44      354.03      7.02 o 
   2   1  10      176.30      192.60      6.71 o 
   3   1  10       22.28       25.22      2.54 o 
   4   1  10      106.22      122.43      6.71 o 
   5   1  10       13.08       11.18      2.23 o 
  -7   2  10       29.36       28.87      2.48 o 
  -6   2  10       18.00       19.89      2.82 o 
  -5   2  10        8.48        8.52      2.12 o 
  -4   2  10       40.17       40.78      2.65 o 
  -3   2  10       53.53       53.09      2.74 o 
  -2   2  10      215.88      207.73      5.90 o 
  -1   2  10        0.59       -0.89      1.07 o 
   0   2  10      306.41      314.62      6.78 o 
   1   2  10        4.54        3.00      1.35 o 
   2   2  10       16.12       15.47      4.29 o 
   3   2  10       27.13       27.95      5.22 o 
  -7   3  10        2.23        9.32      3.17 o 
  -6   3  10       35.06       27.89      2.62 o 
  -5   3  10        6.05        6.13      1.72 o 
  -4   3  10       25.35       30.00      2.71 o 
  -3   3  10        0.52        1.89      1.77 o 
  -2   3  10       13.99       10.58      1.70 o 
  -1   3  10       15.64       21.46      2.11 o 
   0   3  10       52.36       53.39      3.27 o 
   1   3  10      196.29      205.86      9.50 o 
   2   3  10        6.89        2.42      2.98 o 
   3   3  10        0.01       -0.75      2.61 o 
  -6   4  10       13.75       12.46      1.87 o 
  -5   4  10       42.51       44.30      2.62 o 
  -4   4  10      153.36      150.96      4.82 o 
  -3   4  10      141.30      131.16      5.66 o 
  -2   4  10       26.84       28.33      4.10 o 
  -1   4  10       59.32       56.84      5.40 o 
   0   4  10      270.15      262.01     12.49 o 
   1   4  10       24.49       29.00      3.16 o 
   2   4  10      103.17      107.15      8.39 o 
  -5   5  10       35.71       30.39      2.38 o 
  -4   5  10      114.17      117.02      6.77 o 
  -3   5  10        8.62        9.60      2.10 o 
  -2   5  10       11.66       14.16      3.54 o 
  -1   5  10        8.46       11.55      3.35 o 
   0   5  10       82.27       85.72      7.08 o 
   1   5  10      104.50      102.58      5.60 o 
  -4   6  10        4.93        7.21      2.01 o 
  -3   6  10       30.57       35.97      5.22 o 
  -2   6  10       16.90       21.99      4.29 o 
  -1   6  10       29.09       33.73      5.22 o 
   0 -10  11      102.73      112.93      3.74 o 
   1 -10  11        0.36        0.15      0.75 o 
   2 -10  11       16.51       15.23      1.35 o 
   3 -10  11        0.87       -0.35      0.71 o 
   4 -10  11       76.65       85.72      3.17 o 
  -2  -9  11        2.65        1.47      1.23 o 
  -1  -9  11       39.49       41.70      2.31 o 
   0  -9  11       30.98       29.75      1.72 o 
   1  -9  11       36.63       28.06      2.30 o 
   2  -9  11       23.33       26.17      1.60 o 
   3  -9  11        1.04        0.61      0.76 o 
   4  -9  11       73.15       81.67      3.26 o 
   5  -9  11       40.79       48.04      2.65 o 
  -3  -8  11       21.65       21.64      1.89 o 
  -2  -8  11        4.69        8.01      1.38 o 
  -1  -8  11       96.59       96.00      3.24 o 
   0  -8  11      292.13      297.92      5.46 o 
   1  -8  11        0.58        0.48      0.66 o 
   2  -8  11        0.13       -0.16      0.65 o 
   3  -8  11        0.32        0.37      0.66 o 
   4  -8  11      109.63      119.98      3.99 o 
   5  -8  11       99.06      105.12      5.71 o 
   6  -8  11        0.09       -0.90      0.90 o 
  -4  -7  11       27.54       28.00      2.38 o 
  -3  -7  11        0.02       -0.16      0.93 o 
  -2  -7  11        7.56        5.54      1.17 o 
  -1  -7  11        3.89        4.23      1.10 o 
   0  -7  11      103.58      100.78      2.81 o 
   1  -7  11       34.92       33.55      1.83 o 
   2  -7  11        7.31        8.04      1.13 o 
   3  -7  11       74.08       67.84      2.83 o 
   4  -7  11      144.06      141.16      7.58 o 
   5  -7  11       12.79       13.90      1.53 o 
   6  -7  11       10.77        9.94      1.92 o 
  -4  -6  11        9.69       14.19      1.90 o 
  -3  -6  11        0.20        0.76      1.08 o 
  -2  -6  11        2.96        2.96      1.30 o 
  -1  -6  11      203.60      193.03      4.15 o 
   0  -6  11      122.67      122.76      3.07 o 
   1  -6  11       85.73       87.14      2.71 o 
   2  -6  11        0.04        0.50      0.81 o 
   3  -6  11        5.14        6.28      1.11 o 
   4  -6  11      156.11      162.98      4.65 o 
   5  -6  11       87.83       82.85      3.18 o 
   6  -6  11        6.89        4.66      1.45 o 
  -5  -5  11       76.37       81.43      5.14 o 
  -4  -5  11       30.07       28.53      2.29 o 
  -3  -5  11       23.70       25.43      2.13 o 
  -2  -5  11        4.37        5.21      1.08 o 
  -1  -5  11        4.85        2.98      0.90 o 
   0  -5  11      181.95      180.36      4.20 o 
   1  -5  11       60.19       52.81      3.60 o 
   2  -5  11        0.69        1.22      0.71 o 
   3  -5  11       94.50       97.43      3.29 o 
   4  -5  11       83.51       80.56      3.03 o 
   5  -5  11       15.19       18.46      1.94 o 
   6  -5  11        0.18        1.03      1.11 o 
  -5  -4  11       26.66       32.83      6.11 o 
  -4  -4  11        0.82       -0.31      1.77 o 
  -3  -4  11       13.92       15.08      2.49 o 
  -2  -4  11       30.95       29.46      2.14 o 
  -1  -4  11      381.27      367.92      7.78 o 
   0  -4  11      149.93      136.99      3.54 o 
   1  -4  11       43.86       41.27      2.99 o 
   2  -4  11        1.05        1.75      0.98 o 
   3  -4  11        0.03       -0.51      0.72 o 
   4  -4  11       61.17       55.61      2.49 o 
   5  -4  11       10.05       10.23      1.61 o 
   6  -4  11       34.62       29.13      3.73 o 
  -6  -3  11       13.01       11.62      2.77 o 
  -5  -3  11       12.21       17.15      4.48 o 
  -4  -3  11       19.58       22.88      4.87 o 
  -3  -3  11      155.82      145.98      5.74 o 
  -2  -3  11       30.00       25.62      1.99 o 
  -1  -3  11        9.39        8.96      1.36 o 
   0  -3  11      168.56      172.82      4.00 o 
   1  -3  11       78.71       78.40      3.58 o 
   2  -3  11      131.84      133.04      6.86 o 
   3  -3  11      173.20      167.67      7.64 o 
   4  -3  11       19.25       14.06      1.75 o 
   5  -3  11        1.07        0.84      1.32 o 
   6  -3  11       80.01       93.00      6.52 o 
  -6  -2  11      179.57      189.09      7.37 o 
  -5  -2  11       57.68       52.69      5.13 o 
  -4  -2  11       27.73       31.49      3.18 o 
  -3  -2  11       53.30       51.46      3.55 o 
  -2  -2  11        4.63        5.76      2.54 o 
  -1  -2  11      138.05      130.85      3.43 o 
   0  -2  11       17.88       15.60      1.41 o 
   1  -2  11       89.43       78.44      2.81 o 
   2  -2  11       42.40       50.81      2.55 o 
   3  -2  11       21.72       21.74      1.96 o 
   4  -2  11      294.61      310.24      9.98 o 
   5  -2  11        5.58        3.48      1.86 o 
  -6  -1  11       11.74        7.84      2.55 o 
  -5  -1  11        0.16        0.50      1.65 o 
  -4  -1  11       64.15       66.41      4.14 o 
  -3  -1  11        6.95        5.94      2.68 o 
  -2  -1  11      251.91      249.13      7.38 o 
  -1  -1  11       18.04       19.26      1.81 o 
   0  -1  11      339.16      340.51      5.63 o 
   1  -1  11        4.75        1.70      0.75 o 
   2  -1  11       21.75       21.77      3.23 o 
   3  -1  11      173.02      172.60      6.67 o 
   4  -1  11       73.21       72.49      5.40 o 
   5  -1  11        0.37       -0.45      1.35 o 
  -6   0  11       51.98       51.54      4.77 o 
  -5   0  11       69.06       77.56      4.63 o 
  -4   0  11        5.30        6.26      2.06 o 
  -3   0  11        0.25       -1.43      1.47 o 
  -2   0  11        2.09        2.45      1.31 o 
  -1   0  11      160.75      171.92      4.04 o 
   0   0  11        6.32        8.60      0.89 o 
   1   0  11       18.60       22.28      1.27 o 
   2   0  11       18.42       22.92      2.55 o 
   3   0  11        0.13       -0.68      0.84 o 
   4   0  11       91.97       97.46      6.34 o 
  -6   1  11       75.21       78.34      5.30 o 
  -5   1  11      155.31      165.50      9.45 o 
  -4   1  11       26.15       25.15      2.91 o 
  -3   1  11        0.53       -0.48      1.78 o 
  -2   1  11       81.43       75.54      3.24 o 
  -1   1  11       85.56       80.60      2.23 o 
   0   1  11      224.57      244.88      4.15 o 
   1   1  11       12.28       13.10      1.30 o 
   2   1  11      119.85      127.60      4.70 o 
   4   1  11       91.27       96.53      9.50 o 
  -6   2  11      157.66      158.62     17.24 o 
  -5   2  11       33.08       35.50      4.24 o 
  -4   2  11       51.33       50.20      3.40 o 
  -3   2  11        0.05       -0.49      1.29 o 
  -2   2  11       54.90       55.35      3.15 o 
  -1   2  11      183.80      179.42      7.88 o 
   0   2  11        1.43        1.83      1.65 o 
   1   2  11        5.82        3.98      1.92 o 
   2   2  11        0.31        4.47      3.17 o 
   3   2  11        4.46        9.32      4.10 o 
  -5   3  11       65.59       74.58      5.58 o 
  -4   3  11       25.91       25.34      2.70 o 
  -3   3  11        2.24        2.56      1.57 o 
  -2   3  11       16.69       18.34      2.50 o 
  -1   3  11       90.86       90.01      6.71 o 
   0   3  11       80.71       84.42      6.52 o 
   1   3  11        0.84        0.82      1.61 o 
   2   3  11      271.79      249.52     13.98 o 
  -5   4  11       50.37       49.99      2.93 o 
  -4   4  11       16.83       17.76      2.90 o 
  -3   4  11       11.01        7.96      2.23 o 
  -2   4  11      126.86      118.71      8.01 o 
  -1   4  11      125.53      133.80      8.57 o 
   0   4  11       43.61       41.56      5.03 o 
  -3   5  11        7.10        4.47      3.82 o 
   2 -10  12        2.53        3.16      1.01 o 
  -1  -9  12        3.44        1.29      1.53 o 
   0  -9  12       10.19       11.91      1.88 o 
   1  -9  12        0.25       -0.15      0.71 o 
   2  -9  12      104.58      112.66      3.65 o 
   3  -9  12        0.24       -0.07      0.82 o 
   4  -9  12        7.54        8.46      1.43 o 
  -2  -8  12      169.85      186.10      4.87 o 
  -1  -8  12        1.10        0.70      1.04 o 
   0  -8  12       37.78       38.21      2.50 o 
   1  -8  12        5.00        7.45      1.19 o 
   2  -8  12        0.13        0.81      0.80 o 
   3  -8  12      152.22      155.36      6.11 o 
   4  -8  12        0.02        0.37      0.86 o 
   5  -8  12       21.74       20.43      2.04 o 
  -3  -7  12       45.72       55.21      3.91 o 
  -2  -7  12       31.21       29.89      2.02 o 
  -1  -7  12       40.07       41.19      2.29 o 
   0  -7  12       11.29       12.19      1.56 o 
   1  -7  12        0.01       -0.71      1.00 o 
   2  -7  12      329.25      346.64      7.12 o 
   3  -7  12       49.18       52.11      2.42 o 
   4  -7  12        5.94        4.33      1.11 o 
   5  -7  12      136.69      146.57      7.66 o 
  -3  -6  12       22.72       19.06      2.68 o 
  -2  -6  12       84.32       91.75      3.18 o 
  -1  -6  12        0.25       -0.75      0.75 o 
   0  -6  12        6.59        6.48      1.23 o 
   1  -6  12        3.27        2.90      1.02 o 
   2  -6  12        4.54        3.70      1.18 o 
   3  -6  12      140.96      145.95      8.88 o 
   4  -6  12       16.96       14.86      1.54 o 
   5  -6  12       17.46       16.83      3.53 o 
  -4  -5  12        0.23       -0.24      1.22 o 
  -3  -5  12       44.10       41.73      3.42 o 
  -2  -5  12       16.39       17.34      1.85 o 
  -1  -5  12       98.96       98.82      3.17 o 
   0  -5  12       12.50       13.47      1.52 o 
   1  -5  12       51.38       55.69      3.25 o 
   2  -5  12      248.64      251.84      6.57 o 
   3  -5  12       48.56       53.60      3.15 o 
   4  -5  12        2.30        2.24      0.93 o 
   5  -5  12       75.69       88.41      4.94 o 
  -4  -4  12        0.12        0.44      1.93 o 
  -3  -4  12       43.89       44.27      3.55 o 
  -2  -4  12      179.91      180.34      5.23 o 
  -1  -4  12       11.60       13.77      1.73 o 
   0  -4  12        0.99        1.84      1.10 o 
   1  -4  12       39.00       37.56      2.47 o 
   2  -4  12        4.46        4.00      1.16 o 
   3  -4  12       90.74       94.65      4.14 o 
   4  -4  12       58.51       63.03      3.40 o 
   5  -4  12       33.65       35.31      2.78 o 
  -5  -3  12        1.63        1.43      2.07 o 
  -4  -3  12        0.09       -0.19      1.87 o 
  -3  -3  12       64.78       81.55      5.90 o 
  -2  -3  12        1.47        1.20      1.04 o 
  -1  -3  12      156.62      159.45      4.06 o 
   0  -3  12        3.34        3.34      0.89 o 
   1  -3  12       51.85       52.48      2.47 o 
   2  -3  12      105.10       99.40      3.40 o 
   3  -3  12       11.74       14.04      1.78 o 
   4  -3  12       24.15       22.52      2.15 o 
   5  -3  12       16.74       20.40      2.93 o 
  -5  -2  12      122.41      122.09      6.03 o 
  -4  -2  12        7.57        4.49      2.25 o 
  -3  -2  12       38.90       35.58      6.02 o 
  -2  -2  12       69.63       75.07      3.27 o 
  -1  -2  12        1.19        0.20      0.71 o 
   0  -2  12       56.83       62.47      3.19 o 
   1  -2  12       62.58       63.45      2.62 o 
   2  -2  12       82.28       95.20      5.13 o 
   3  -2  12       23.40       25.45      1.95 o 
   4  -2  12        2.00        2.83      4.47 o 
  -5  -1  12        0.25       -1.91      1.91 o 
  -4  -1  12       23.49       27.27      6.60 o 
  -3  -1  12        1.28        0.71      1.75 o 
  -2  -1  12      167.60      160.06      6.06 o 
  -1  -1  12      119.74      111.31      4.49 o 
   0  -1  12        2.02        4.80      0.96 o 
   1  -1  12      205.03      204.22      5.18 o 
   2  -1  12      373.72      389.58      8.70 o 
   3  -1  12        8.50        5.10      3.73 o 
   4  -1  12        2.57        0.51      1.63 o 
  -5   0  12        0.07       -0.05      2.02 o 
  -4   0  12       66.94       69.06      4.48 o 
  -3   0  12       58.66       63.37      4.83 o 
  -2   0  12      108.87      115.51      5.13 o 
  -1   0  12       23.66       29.11      1.61 o 
   0   0  12        3.17        4.50      0.92 o 
   1   0  12       62.51       65.11      2.48 o 
   2   0  12        9.14        7.48      3.17 o 
   3   0  12       18.01       18.40      3.45 o 
  -5   1  12        6.11        4.31      2.41 o 
  -4   1  12        6.01        8.06      2.40 o 
  -3   1  12        4.48        5.47      1.74 o 
  -2   1  12       36.33       37.82      2.99 o 
  -1   1  12       56.85       58.82      2.73 o 
   0   1  12        5.17        6.27      1.80 o 
   1   1  12      111.21      122.62      9.32 o 
   2   1  12      114.67      114.61      9.32 o 
  -5   2  12        5.13        3.99      2.76 o 
  -4   2  12        0.04        0.95      1.59 o 
  -3   2  12       97.31      105.18      4.89 o 
  -2   2  12       95.60      108.88      4.86 o 
  -1   2  12        3.17       -0.75      2.24 o 
   0   2  12       97.41      100.82      7.27 o 
  -4   3  12       19.03       17.72      2.49 o 
  -3   3  12        0.23        1.04      1.71 o 
  -2   3  12       53.32       62.61      6.15 o 
  -1   3  12        9.31       10.62      3.35 o 
   0   3  12       49.00       44.35      5.22 o 
   0  -8  13       23.69       25.34      2.61 o 
   1  -8  13       42.53       56.94      3.11 o 
   2  -8  13        4.10        2.61      1.03 o 
   3  -8  13       11.98       11.02      1.44 o 
  -2  -7  13        1.69        0.77      1.58 o 
  -1  -7  13        0.37        2.31      2.30 o 
   0  -7  13       56.91       62.44      2.99 o 
   1  -7  13      194.39      199.19      5.96 o 
   2  -7  13        1.00        0.83      1.08 o 
   3  -7  13       72.78       76.37      3.04 o 
   4  -7  13       68.05       84.23      5.96 o 
  -2  -6  13        0.43        0.91      1.37 o 
  -1  -6  13        0.40       -0.62      1.00 o 
   0  -6  13      258.72      281.71      6.69 o 
   1  -6  13       25.10       26.07      2.08 o 
   2  -6  13        7.93        3.91      3.08 o 
   3  -6  13       11.07       15.86      1.91 o 
   4  -6  13       21.74       21.14      2.30 o 
  -3  -5  13       38.60       41.32      2.84 o 
  -2  -5  13       34.50       39.31      2.66 o 
  -1  -5  13       17.63       18.45      1.67 o 
   0  -5  13       65.53       66.19      2.97 o 
   1  -5  13      319.41      325.55      7.29 o 
   2  -5  13       32.48       38.01      3.47 o 
   3  -5  13       79.06       89.89      4.28 o 
   4  -5  13       18.62       14.13      2.01 o 
  -3  -4  13        2.12        3.36      1.32 o 
  -2  -4  13       17.49       20.78      3.42 o 
  -1  -4  13        8.27        8.43      1.32 o 
   0  -4  13       90.23       92.19      3.39 o 
   1  -4  13       30.80       33.50      2.19 o 
   2  -4  13       47.32       52.95      2.87 o 
   3  -4  13        0.59        1.96      1.19 o 
   4  -4  13      271.93      322.28      9.33 o 
  -4  -3  13       23.93       25.87      3.50 o 
  -3  -3  13       94.76      106.57      5.20 o 
  -2  -3  13        0.60        0.26      1.18 o 
  -1  -3  13        3.95        3.77      1.11 o 
   0  -3  13      109.25      115.24      3.77 o 
   1  -3  13      147.35      148.96      6.50 o 
   2  -3  13       28.03       23.93      2.05 o 
   3  -3  13       15.70       16.62      2.04 o 
  -4  -2  13       72.16       73.82      5.88 o 
  -3  -2  13       27.10       27.16      3.28 o 
  -2  -2  13       12.51        9.86      1.73 o 
  -1  -2  13       39.57       43.01      2.21 o 
   0  -2  13        6.09        3.52      1.26 o 
   1  -2  13       20.91       20.37      1.79 o 
   2  -2  13       20.02       26.21      1.90 o 
   3  -2  13       17.85       24.86      2.85 o 
  -4  -1  13        1.15        1.64      2.17 o 
  -3  -1  13       36.04       35.44      3.51 o 
  -2  -1  13        5.02        4.60      1.54 o 
  -1  -1  13        8.10        6.45      1.91 o 
   0  -1  13      327.69      354.09      7.38 o 
   1  -1  13       24.62       23.49      1.72 o 
   2  -1  13        0.40        1.33      1.24 o 
  -4   0  13      150.10      168.55      7.05 o 
  -3   0  13       13.21       15.15      3.32 o 
  -2   0  13        0.08        0.44      1.21 o 
  -1   0  13      164.46      176.13      4.02 o 
   0   0  13       59.16       61.64      2.82 o 
   1   0  13       29.79       43.71      3.38 o 
   2   0  13        2.46        1.86      3.35 o 
  -3   1  13       69.04       67.43      5.52 o 
  -2   1  13       13.48       11.96      2.21 o 
  -1   1  13        0.91        1.55      1.13 o 
   0  -6  14       10.06        9.57      2.37 o 
   1  -6  14        6.35        6.86      1.52 o 
  -1  -5  14      153.52      157.33      4.87 o 
   0  -5  14       55.06       65.23      3.09 o 
   1  -5  14        1.96        1.23      1.66 o 
   2  -5  14       14.23       13.13      2.13 o 
  -2  -4  14      109.80      115.80      4.55 o 
  -1  -4  14       71.90       73.83      3.25 o 
   0  -4  14        2.27       -0.20      1.18 o 
   1  -4  14       22.63       31.69      2.26 o 
   2  -4  14       71.75       77.17      6.89 o 
  -2  -3  14       15.03       12.45      2.60 o 
  -1  -3  14      142.10      159.91      4.78 o 
   0  -3  14       79.65       80.97      3.33 o 
   1  -3  14        0.09        1.00      1.15 o 
  -2  -2  14       41.38       41.84      3.55 o 
  -1  -2  14       11.53        9.99      1.65 o 
   0  -2  14       70.37       91.25      4.04 o 
   1  -2  14        0.06        0.99      1.45 o 
  -1  -1  14       45.69       45.53      3.07 o 
   0  -1  14       57.50       71.70      3.63 o 
                                                 
